# Supplementary material for: Intraoperative ventilatory leak predicts prolonged air leak after lung resection: A retrospective observational study
Source: PLoS One. 2017 Nov 9;12(11):e0187598. doi: 10.1371/journal.pone.0187598 (PMC5679576; doi:10.1371/journal.pone.0187598)
Supplement: S1 File — (XLSX) [file pone.0187598.s002.xlsx]

## Sheet: Ventilatory_Leak_data
random ID	FEV1	FEV1_%	FVC	FVC_%	FEV1_FVC	DLCO	DLCO_%	COPD_cat	PFT_cat1	PFT_cat2	PFT_cat3	PFT_cat4	PFT_cat5	PFT_cat6	TB	Asthma	Emergency	Sex	Age	Age_cat	Ht	Wt	BMI	BMI_cat	IBW	Open	Op_type	P_adhesion	Effusion	Seeding	Op_time	OLV_time	OLV_time_cat	Insp_TV1	Insp_TV2	Insp_TV2_cat	Insp_TV2_IBW	Exp_TV1	Exp_TV2	VL_baseline	VL	VL_cat	PEEP	PEEP_cat	Postop_stay	CTD	CTD5
130301006								0							0	0	1	1	21	0	191	73.3	20.1	1	85.1	0	0	0	0	0	45	0.67	0	460	600	1	7.1	430	560	6.5	6.7	0	0	1	6	4.77	0
130304112	2.58	102	3.46	90	0.75	14.9	90	0	0	0	0	0	0	0	0	0	0	1	77	1	170.6	65	22.3	0	66.6	1	1	2	1	0	215	2.5	1	490	550	1	8.3	450	496	8.2	9.8	1	5	0	8	5	1
130305122	2.65	110	3.79	119	0.7	16.6	85	0	0	0	0	0	0	0	1	0	0	0	54	0	162.5	58.6	22.2	0	54.7	0	0	0	0	0	70	0.67	0	420	424	0	7.8	430	416	-2.4	1.9	0	5	0	3	1.56	0
130305127	2.66	121	3.61	123	0.74			0	0	0	0	0	0		0	0	1	0	57	0	157.4	60.1	24.3	0	50.1	0	0	1	0	0	55	0.33	0	440	420	0	8.4	440	392	0	6.7	0	0	1	3	1.78	0
130306109	2.06	97	2.96	91	0.7	14.6	125	0	0	0	0	0	0	0	0	0	0	1	80	1	159.5	49.4	19.4	1	56.5	1	1	2	0	0	210	3.08	1	410	330	0	5.8	400	304	2.4	7.9	0	5	0	14	5	1
130306110	1.97	95	3.12	108	0.63	14.1	73	1	0	0	0	0	0	1	1	0	0	0	72	1	164.4	71	26.3	0	56.4	0	1	1	0	0	240	3.08	1	440	430	0	7.6	440	384	0	10.7	1	7	0	15	4.91	0
130307097	2.18	100	2.97	102	0.73	18.9	89	0	0	0	0	0	0	0	0	0	0	0	58	0	157.9	76	30.5	0	50.5	0	0	0	0	0	40	0.33	0	440	380	0	7.5	440	360	0	5.3	0	5	0	2	1.31	0
130307101	2.62	98	3.15	90	0.83			0	0	0	0	0	0		0	0	0	0	54	0	165.9	53.95	19.6	1	57.8	0	1	0	0	0	155	2.42	1	610	620	1	10.7	590	584	3.3	5.8	0	0	1	8	3.9	0
130307102	2.46	84	2.86	69	0.86			0	0	0	0	0	0		0	0	0	1	63	1	169.5	64.7	22.5	0	65.6	0	0	1	0	0	30	0.58	0	440	500	1	7.6	420	464	4.5	7.2	0	5	0	4	3.19	0
130311114	3.2	113	4.29	109	0.75	23.8	134	0	0	0	0	0	0	0	0	0	0	1	62	1	165	57.2	21	1	61.5	0	0	0	0	0	120	1.75	0	480	350	0	5.7	470	336	2.1	4	0	5	0	12	5	1
130312111	1.66	111	2.32	107	0.72	10.7	82	0	0	0	0	0	0	0	0	0	0	0	74	1	147.7	45.25	20.7	1	41.2	0	1	2	0	0	90	1.42	0	400	250	0	6.1	400	264	0	-5.6	0	3	1	3	2.2	0
130312112	2.31	110	3.07	108	0.75	15.3	87	0	0	0	0	0	0	0	0	0	0	0	60	0	155.4	55.2	22.9	0	48.2	0	0	0	0	0	135	2.17	1	400	400	0	8.3	400	376	0	6	0	5	0	3	2.08	0
130314108	3.53	110	4.83	115	0.73	23.1	102	0	0	0	0	0	0	0	0	0	0	1	50	0	164.9	67	24.6	0	61.4	0	0	0	0	0	110	1.5	0	480	480	1	7.8	430	432	10.4	10	1	4	1	2	0.86	0
130314109	5.01	125	6.02	112	0.83	30.6	114	0	0	0	0	0	0	0	0	0	0	1	46	0	183.1	91.5	27.3	0	77.9	0	0	1	0	0	75	1	0	580	600	1	7.7	450	520	22.4	13.3	1	0	1	3	1.69	0
130314110	2.5	106	3.59	100	0.7	17.1	109	0	0	0	0	0	0	0	0	0	0	1	31	0	178.9	58.75	18.4	1	74.1	0	0	1	0	0	65	0.92	0	600	430	0	5.8	580	424	3.3	1.4	0	0	1	4	3.56	0
130315117	3.55	132	5.08	127	0.7	22	116	0	0	0	0	0	0	0	0	0	1	1	73	1	170.8	74.45	25.5	0	66.7	0	0	1	0	0	55	1	0	540	400	0	6	530	288	1.9	28	1	5	0	5	2.79	0
130315120	1.42	69	1.69	62	0.84	11.4	69	0	1	1	1	0	0	1	0	0	0	0	58	0	150.9	47.5	20.9	1	44.1	0	0	2	0	0	300	4.58	1	360	370	0	8.4	340	328	5.6	11.4	1	5	0	6	4.67	0
130318101	2.46	103	3.11	99	0.79	20.9	106	0	0	0	0	0	0	0	0	0	0	0	51	0	157.7	50.35	20.2	1	50.3	0	0	0	0	0	70	1.17	0	480	400	0	8	480	368	0	8	0	0	1	3	2.53	0
130320110								0							0	0	0	1	79	1	167	67.5	24.2	0	63.3	0	0	1	0	0	85	1.25	0	490	450	1	7.1	470	392	4.1	12.9	1	5	0	4	2.99	0
130320111	3.28	138	4.16	121	0.79	24.5	146	0	0	0	0	0	0	0	0	0	0	1	72	1	160.5	67.15	26.1	0	57.4	0	0	0	0	0	140	2.25	1	440	480	1	8.4	430	440	2.3	8.3	0	5	0	3	1.85	0
130321106	2.64	116	3.22	105	0.82	18	89	0	0	0	0	0	0	0	0	0	0	0	58	0	159.6	67.3	26.4	0	52.1	0	0	1	0	0	55	1.08	0	440	420	0	8.1	440	408	0	2.9	0	4	1	3	1.39	0
130321107	2.8	106	3.49	102	0.8	21.7	118	0	0	0	0	0	0	0	1	0	0	0	46	0	162.1	47.8	18.2	1	54.3	0	0	0	0	0	95	1.42	0	420	400	0	7.4	410	376	2.4	6	0	4	1	3	1.99	0
130322112	2.29	94	4.39	117	0.52	14.2	81	1	0	0	0	0	0	0	0	0	0	1	79	1	170.4	71.9	24.8	0	66.4	0	1	0	0	0	130	1.92	0	520	500	1	7.5	530	460	-1.9	8	0	4	1	6	5	1
130322115	3.46	123	4.6	112	0.75			0	0	0	0	0	0		0	0	1	1	69	1	171	64.2	22	0	66.9	0	1	0	0	0	120	1.67	0	570	450	1	6.7	550	416	3.5	7.6	0	4	1	4	3	0
130325124	3.06	99	3.69	90	0.83	19	85	0	0	0	0	0	0	0	0	0	0	1	53	0	164.9	71.3	26.2	0	61.4	0	1	2	0	0	150	2.33	1	540	500	1	8.1	530	456	1.9	8.8	0	7	0	4	3.08	0
130326119	2.19	71	4.12	97	0.53	18	86	1	1	0	0	0	0	0	0	0	0	1	59	0	170.9	66.8	22.9	0	66.8	1	0	1	0	1	125	1.75	0	530	500	1	7.5	520	464	1.9	7.2	0	4	1	8	5	1
130327125	2.55	105	3.81	102	0.67	11.4	69	1	0	0	0	0	0	1	0	0	0	1	79	1	167.6	74	26.3	0	63.8	0	1	0	1	0	160	2.42	1	490	520	1	8.2	470	472	4.1	9.2	0	4	1	5	3.25	0
130328104	1.7	98	2.31	95	0.74	13.2	78	0	0	0	0	0	0	1	0	0	0	0	67	1	150.7	64.6	28.4	0	44	1	1	0	0	0	130	1.83	0	440	400	0	9.1	420	368	4.5	8	0	5	0	5	4	0
130328105	2.63	93	4.16	103	0.63	14.1	73	1	0	0	0	0	0	1	0	0	0	1	65	1	168.5	70.25	24.7	0	64.7	0	0	0	0	0	60	0.83	0	480	480	1	7.4	460	440	4.2	8.3	0	4	1	4	1.93	0
130329117	2.63	103	3.66	103	0.72	17	95	0	0	0	0	0	0	0	0	0	0	1	65	1	160.6	66.5	25.8	0	57.5	0	1	2	0	0	265	4.17	1	600	600	1	10.4	600	232	0	61.3	1	4	1	4	3.17	0
130502107	1.79	80	2.81	84	0.64	13	82	1	0	0	0	0	0	0	0	0	0	1	76	1	162	67.7	25.8	0	58.7	0	0	0	0	0	35	0.33	0	440	500	1	8.5	430	464	2.3	7.2	0	4	1	2	0.83	0
130503113	2.44	97	3.83	102	0.64	16.2	91	1	0	0	0	0	0	0	0	0	0	1	74	1	168.4	70.3	24.8	0	64.6	0	1	1	0	0	135	1.83	0	450	560	1	8.7	440	328	2.2	41.4	1	5	0	13	5	1
130503114	2.56	85	4.27	105	0.6	22.6	117	1	0	0	0	0	0	0	0	0	0	1	55	0	164.6	56.6	20.9	1	61.1	0	0	1	0	0	165	2.58	1	540	500	1	8.2	480	440	11.1	12	1	5	0	5	3.8	0
130508088	3.73	96	4.46	106	0.84			0	0	0	0	0	0		0	0	0	1	20	0	176.8	67.15	21.5	0	72.2	0	0	0	0	0	90	1.25	0	490	500	1	6.9	480	448	2	10.4	1	5	0	2	1.9	0
130508094	2.67	97	4.4	105	0.61	13.5	77	1	0	0	0	0	0	1	0	0	0	1	77	1	177	68.35	21.8	0	72.4	0	0	2	0	0	230	3.5	1	490	600	1	8.3	480	216	2	64	1	0	1	9	5	1
130509100	2.04	100	2.6	92	0.78	15.3	73	0	0	0	0	0	0	1	0	0	0	0	69	1	160.9	80.65	31.2	0	53.2	0	0	1	0	0	90	1.33	0	440	500	1	9.4	440	480	0	4	0	6	0	2	0.97	0
130509101	3.21	117	3.98	102	0.81	22.5	119	0	0	0	0	0	0	0	0	0	0	1	67	1	165.9	71.8	26.1	0	62.3	0	0	1	0	0	40	0.25	0	490	500	1	8	480	464	2	7.2	0	4	1	2	0.9	0
130510086	2.5	104	3.7	101	0.68	14.7	97	1	0	0	0	0	0	0	0	0	0	1	79	1	167.4	62.8	22.4	0	63.7	0	1	1	0	0	140	1.92	0	490	530	1	8.3	490	496	0	6.4	0	5	0	4	2.95	0
130510087	3.1	111	3.78	106	0.82	22.1	101	0	0	0	0	0	0	0	0	0	0	0	42	0	162	70.2	26.7	0	54.2	0	0	0	0	0	55	0.75	0	410	400	0	7.4	400	384	2.4	4	0	5	0	2	1.34	0
130513117	2.21	81	3.05	76	0.72	16	85	0	0	0	0	0	0	0	0	0	0	1	72	1	169.9	71.3	24.7	0	65.9	0	0	2	0	0	75	1.08	0	420	430	0	6.5	400	56	4.8	87	1	0	1	3	2.21	0
130513118	3.83	110	4.54	100	0.84	31.7	143	0	0	0	0	0	0	0	0	0	0	1	46	0	170.5	58.05	20	1	66.5	0	0	0	0	0	90	1.25	0	420	300	0	4.5	420	272	0	9.3	0	5	0	3	1.16	0
130513119								0							0	0	0	1	18	0	170.6	52.8	18.1	1	66.6	0	0	0	0	0	45	0.58	0	440	400	0	6	240	360	45.5	10	1	5	0	3	1.81	0
130514115	2.15	88	2.31	73	0.93	10.8	59	0	0	0	0	0	0	1	0	0	0	0	47	0	157.2	55.75	22.6	0	49.9	1	1	0	1	0	175	2.42	1	440	448	1	9	450	352	-2.3	21.4	1	5	0	10	5	1
130514116	3.09	112	4.28	107	0.72	15	98	0	0	0	0	0	0	0	0	0	0	1	69	1	169.4	59.45	20.7	1	65.5	1	1	1	0	0	240	3.33	1	490	450	1	6.9	490	400	0	11.1	1	4	1	7	5	1
130516108	1.93	129	2.78	127	0.69	13.4	105	1	0	0	0	0	0	0	0	0	0	0	75	1	150.2	43.9	19.5	1	43.5	0	1	1	0	0	235	3.25	1	420	420	0	9.7	430	408	-2.4	2.9	0	5	0	5	4.15	0
130520114	2.8	128	3.58	121	0.78	16.6	97	0	0	0	0	0	0	0	0	0	0	0	61	1	159.8	51.45	20.1	1	52.2	0	0	0	0	0	100	1.42	0	460	450	1	8.6	470	416	-2.2	7.6	0	5	0	2	0.81	0
130522110	3.96	121	5.61	126	0.71	25	108	0	0	0	0	0	0	0	0	0	0	1	56	0	171	66.35	22.7	0	66.9	0	1	1	0	0	205	3.17	1	490	528	1	7.9	500	504	-2	4.5	0	0	1	5	4.06	0
130523104	2.46	91	3.8	94	0.65	12.5	66	1	0	0	0	0	0	1	1	0	0	1	74	1	172	64.9	21.9	0	67.8	0	0	1	0	0	215	3.42	1	520	550	1	8.1	520	424	0	22.9	1	5	0	6	3.18	0
130524109	1.55	86	2.21	89	0.7	14	95	0	0	0	0	0	0	0	0	0	0	0	63	1	149	45.4	20.4	1	42.4	0	1	2	0	0	100	1.58	0	360	448	1	10.6	340	352	5.6	21.4	1	5	0	4	2.97	0
130524110	2.23	106	2.56	90	0.87	13.8	85	0	0	0	0	0	0	0	0	0	0	0	59	0	155.7	48.3	19.9	1	48.5	0	1	1	0	0	155	2.33	1	410	450	1	9.3	400	424	2.4	5.8	0	5	0	4	3.2	0
130528124	2.52	112	3.24	109	0.78	20.2	107	0	0	0	0	0	0	0	0	0	0	0	55	0	157.4	57.4	23.2	0	50.1	0	0	0	0	0	105	1.67	0	410	400	0	8	410	368	0	8	0	5	0	4	1.07	0
130528125	2.3	105	2.98	101	0.77	15	84	0	0	0	0	0	0	0	0	0	0	0	60	0	158	55.2	22.1	0	50.6	0	1	0	0	0	120	1.75	0	450	470	1	9.3	440	424	2.2	9.8	1	5	0	7	5	1
130528127	4.21	148	5.77	137	0.73	27.8	138	0	0	0	0	0	0	0	0	0	0	1	72	1	174.2	67.1	22.1	0	69.8	0	1	0	0	0	160	2	0	480	550	1	7.9	440	480	8.3	12.7	1	4	1	6	4.63	0
130530114	3.4	126	4.11	101	0.83	23.9	148	0	0	0	0	0	0	0	0	0	0	1	75	1	173.9	59.75	19.8	1	69.6	0	1	0	0	0	145	2.08	0	490	560	1	8	480	536	2	4.3	0	5	0	7	5	1
130531101	2.45	105	2.93	95	0.84			0	0	0	0	0	0		0	0	1	0	54	0	157.8	53.55	21.5	0	50.4	0	0	1	0	0	115	1.83	0	420	380	0	7.5	410	328	2.4	13.7	1	5	0	5	4.53	0
130531104	2.2	113	2.9	110	0.76			0	0	0	0	0	0		0	0	0	0	58	0	150.5	49.35	21.8	0	43.8	0	1	1	0	0	200	3.08	1	480	400	0	9.1	480	360	0	10	1	5	0	5	3.31	0
130603112	3.22	112	4.28	108	0.75	18.3	91	0	0	0	0	0	0	0	0	0	0	1	61	1	166.3	69.2	25	0	62.6	0	0	1	0	0	60	0.83	0	460	450	1	7.2	440	400	4.3	11.1	1	4	1	3	2.16	0
130604109	1.99	104	2.56	97	0.78	14.4	90	0	0	0	0	0	0	0	0	0	0	0	65	1	152.2	57.25	24.7	0	45.3	1	0	1	0	0	200	1.5	0	400	450	1	9.9	390	232	2.5	48.4	1	0	1	5	2.84	0
130604110	1.33	71	1.77	67	0.75	13.8	76	0	1	1	0	0	0	1	0	0	0	0	73	1	158.8	64.45	25.6	0	51.3	1	0	2	0	0	200	2.75	1	400	440	1	8.6	390	408	2.5	7.3	0	5	0	6	2.72	0
130604113	3.39	115	4.33	102	0.78	27.2	148	0	0	0	0	0	0	0	0	0	0	1	66	1	173.4	60.2	20	1	69.1	0	1	1	0	0	270	4.08	1	440	600	1	8.7	410	480	6.8	20	1	5	0	7	5	1
130605111	3.58	94	3.95	83	0.91	23.7	94	0	0	0	0	0	0	0	1	0	1	1	35	0	168.9	59.7	20.9	1	65	0	1	2	0	0	260	3.67	1	490	470	1	7.2	480	416	2	11.5	1	4	1	6	3.09	0
130607118	1.98	108	2.38	95	0.83	16.8	95	0	0	0	0	0	0	0	0	0	0	0	63	1	151.1	62	27.2	0	44.3	0	0	0	0	0	75	1	0	410	400	0	9	400	384	2.4	4	0	5	0	3	0.8	0
130610113	2.45	125	3.2	119	0.77	13.5	83	0	0	0	0	0	0	0	0	0	0	0	63	1	152.6	50.4	21.6	0	45.7	0	1	1	0	0	115	1.67	0	440	400	0	8.8	420	360	4.5	10	1	5	0	4	2.66	0
130611144	2.56	100	3.34	93	0.77	20.5	112	0	0	0	0	0	0	0	0	0	0	1	66	1	162.3	66.5	25.2	0	59	0	1	0	0	0	150	2.42	1	450	400	0	6.8	400	368	11.1	8	0	5	0	7	3.89	0
130611145	1.65	101	2.55	110	0.65	9.3	60	1	0	0	0	0	0	1	0	0	0	0	72	1	150	57.5	25.6	0	43.3	0	0	0	0	0	310	4.83	1	340	500	1	11.5	330	456	2.9	8.8	0	5	0	5	3.8	0
130612110	2.99	98	4.54	109	0.66	24.5	115	1	0	0	0	0	0	0	0	0	0	1	59	0	169.8	71.9	24.9	0	65.8	0	0	0	0	0	35	0.5	0	440	400	0	6.1	420	336	4.5	16	1	0	1	3	1.01	0
130612111	2.84	120	3.34	106	0.85	18.4	115	0	0	0	0	0	0	0	0	0	0	0	57	0	162	44.9	17.1	1	54.2	0	1	0	0	0	140	2.08	0	400	350	0	6.5	380	328	5	6.3	0	0	1	2	1.44	0
130613122	2.01	102	2.68	97	0.75	11	63	0	0	0	0	0	0	1	0	0	0	0	70	1	158.2	59.4	23.7	0	50.8	0	0	0	0	0	200	3.25	1	480	400	0	7.9	470	360	2.1	10	1	5	0	3	2.16	0
130613123	3.14	119	4.72	122	0.67	14.5	86	1	0	0	0	0	0	0	0	0	0	1	71	1	168	60.6	21.5	0	64.2	0	1	1	0	0	185	3.17	1	440	400	0	6.2	410	344	6.8	14	1	0	1	6	4.96	0
130617113	2.8	100	3.5	87	0.8	17.2	95	0	0	0	0	0	0	0	0	0	0	1	68	1	171.2	64.9	22.1	0	67.1	0	0	1	1	1	105	1.5	0	530	540	1	8	500	512	5.7	5.2	0	5	0	4	2.27	0
130617115								0							0	0	0	1	77	1	176	70.2	22.7	0	71.5	0	0	1	1	0	65	0.92	0	530	550	1	7.7	530	480	0	12.7	1	5	0	3	2.13	0
130618126	2.04	163	2.75	145	0.74	13.3	93	0	0	0	0	0	0	0	0	0	0	0	78	1	145.2	57.1	27.1	0	38.9	0	1	1	0	0	90	1.33	0	340	350	0	9	350	312	-2.9	10.9	1	5	0	5	3.35	0
130618130	3.15	113	4.59	115	0.69	23.6	116	1	0	0	0	0	0	0	0	0	0	1	68	1	169.5	76.25	26.5	0	65.6	1	1	0	0	0	300	4.5	1	480	544	1	8.3	460	440	4.2	19.1	1	4	1	8	2.97	0
130618131	1.92	105	2.44	95	0.79	14	73	0	0	0	0	0	0	1	0	0	0	0	67	1	152.6	67.6	29	0	45.7	0	1	0	0	0	220	2.92	1	400	500	1	10.9	380	456	5	8.8	0	5	0	7	5	1
130618132	1.89	63	3.56	84	0.53	18.9	101	1	1	0	0	0	0	0	0	0	0	1	64	1	172	49	16.6	1	67.8	0	1	1	0	0	155	2.08	0	490	500	1	7.4	480	464	2	7.2	0	5	0	6	3.57	0
130620122	3.08	127	4.13	127	0.75	16.8	73	0	0	0	0	0	0	1	0	0	0	0	60	0	164.5	84.65	31.3	0	56.5	0	0	0	0	0	40	0.5	0	490	460	1	8.1	480	440	2	4.3	0	5	0	2	1.04	0
130621119	2.17	131	3	124	0.72	16	93	0	0	0	0	0	0	0	0	0	0	0	80	1	157.3	66.55	26.9	0	50	0	1	1	0	0	160	2.42	1	400	448	1	9	400	416	0	7.1	0	5	0	5	3.89	0
130624124	1.2	72	1.56	67	0.77			0	1	1	0	0	0		0	0	0	0	67	1	149.3	50.3	22.6	0	42.7	0	0	2	0	0	80	0.92	0	410	430	0	10.1	400	400	2.4	7	0	5	0	3	2.6	0
130625116	3.56	100	4.49	95	0.79	19.6	80	0	0	0	0	0	0	0	0	0	0	1	48	0	174.6	65.65	21.5	0	70.2	0	0	0	0	0	250	2	0	520	500	1	7.1	520	472	0	5.6	0	5	0	5	1.89	0
130625120	2.49	105	3.1	97	0.8	19.9	100	0	0	0	0	0	0	0	0	1	1	0	62	1	164.7	62	22.9	0	56.7	0	0	0	0	0	135	2.08	0	450	380	0	6.7	440	312	2.2	17.9	1	5	0	4	3.22	0
130625121	3.14	122	4.21	116	0.75	21.8	118	0	0	0	0	0	0	0	1	0	1	1	67	1	163.2	57.7	21.7	0	59.8	0	1	1	0	0	185	2.83	1	490	430	0	7.2	490	352	0	18.1	1	5	0	5	4.23	0
130625122	2.42	115	2.9	101	0.83	13	78	0	0	0	0	0	0	1	0	0	1	0	62	1	157	50.85	20.6	1	49.7	0	1	0	0	0	115	1.67	0	400	400	0	8	390	360	2.5	10	1	5	0	3	2.63	0
130626120	2.51	103	3.49	102	0.72	18.3	119	0	0	0	0	0	0	0	0	0	0	1	68	1	160.2	55.55	21.6	0	57.1	0	0	0	0	0	90	1.25	0	450	480	1	8.4	440	416	2.2	13.3	1	5	0	2	1.97	0
130626121	2.33	109	2.74	98	0.85	14.4	82	0	0	0	0	0	0	0	0	0	0	0	51	0	150.5	53.15	23.5	0	43.8	0	1	0	0	0	145	2.08	0	380	350	0	8	330	296	13.2	15.4	1	4	1	4	2.94	0
130627115	3.04	108	4.96	122	0.61	17.6	86	1	0	0	0	0	0	0	0	0	0	1	68	1	171.1	81.95	28	0	67	0	1	0	0	0	170	2.42	1	540	540	1	8.1	520	488	3.7	9.6	1	5	0	5	4.08	0
130627116	2.44	88	2.82	82	0.87	12.8	72	0	0	0	0	0	0	1	0	0	0	0	27	0	151.8	38.5	16.7	1	45	0	0	0	0	0	170	1.75	0	320	310	0	6.9	280	284	12.5	8.4	0	4	1	5	1.85	0
130628111	1.47	56	2.34	62	0.63	10.1	64	1	1	1	1	0	0	1	0	0	0	1	69	1	165.9	55.25	20.1	1	62.3	0	0	0	0	0	90	1.42	0	520	370	0	5.9	500	312	3.8	15.7	1	5	0	2	1.37	0
130701116	3.09	142	4	124	0.77	18.8	135	0	0	0	0	0	0	0	0	0	0	1	76	1	160	59	23	0	56.9	0	0	0	1	1	45	0.67	0	480	480	1	8.4	460	448	4.2	6.7	0	5	0	2	1.62	0
130701117	3.84	94	4.1	80	0.94	21.6	80	0	0	0	0	0	0	0	1	0	0	1	31	0	171.7	62.4	21.2	1	67.6	0	0	2	0	0	230	3.58	1	520	550	1	8.1	480	352	7.7	36	1	4	1	9	5	1
130702120	2.71	108	3.51	108	0.77	18.5	94	0	0	0	0	0	0	0	0	0	0	0	49	0	159	57.1	22.6	0	51.5	0	0	0	0	0	150	2.17	1	400	410	0	8	400	392	0	4.4	0	4	1	3	1.91	0
130702121	3.12	108	3.87	92	0.81	24.3	115	0	0	0	0	0	0	0	0	0	0	1	69	1	174	80.4	26.6	0	69.7	0	1	1	0	0	110	1.58	0	560	560	1	8	540	464	3.6	17.1	1	5	0	4	0.57	0
130702123	2.42	83	3.13	77	0.77	19.2	102	0	0	0	0	0	0	0	0	0	0	1	62	1	167.7	60.1	21.4	1	63.9	1	1	1	0	0	290	4.25	1	500	450	1	7	470	400	6	11.1	1	5	0	7	5	1
130703117	3.11	124	3.34	97	0.93	22.8	145	0	0	0	0	0	0	0	0	0	0	1	63	1	159.4	52.4	20.6	1	56.4	0	0	1	0	0	95	1.42	0	440	450	1	8	360	392	18.2	12.9	1	4	1	5	4.19	0
130704115	2.96	112	3.74	102	0.79	21.9	111	0	0	0	0	0	0	0	0	0	0	1	63	1	161.9	73.8	28.2	0	58.6	0	0	0	0	0	265	4.33	1	460	450	1	7.7	450	392	2.2	12.9	1	5	0	5	1.96	0
130704118	2.58	128	3	107	0.86	21.9	113	0	0	0	0	0	0	0	0	0	0	0	70	1	161	68.4	26.4	0	53.3	0	0	0	0	0	260	3.92	1	440	500	1	9.4	410	456	6.8	8.8	0	5	0	3	1.66	0
130705117	3.14	108	3.94	104	0.8	19.6	86	0	0	0	0	0	0	0	0	0	0	1	52	0	159.3	103.8	40.9	0	56.3	0	0	1	0	0	125	1.83	0	490	496	1	8.8	500	464	-2	6.5	0	5	0	5	3.51	0
130705118	2.18	106	3.28	102	0.66	16.1	118	1	0	0	0	0	0	0	0	0	0	1	82	1	162.8	63.05	23.8	0	59.5	0	1	1	0	0	140	2.08	0	480	490	1	8.2	470	440	2.1	10.2	1	5	0	6	2.33	0
130705119	4.01	120	5.03	118	0.8	20.4	86	0	0	0	0	0	0	0	0	0	0	1	44	0	164.3	67.2	24.9	0	60.8	0	1	0	0	0	150	2.33	1	490	600	1	9.9	480	448	2	25.3	1	4	1	12	5	1
130708117	1.23	81	2.48	113	0.5	16	109	1	0	1	0	0	0	0	0	0	0	0	73	1	149.3	49.75	22.3	0	42.7	1	1	2	0	0	185	2.17	1	340	340	0	8	330	264	2.9	22.4	1	5	0	8	5	1
130709118	3.18	101	4.79	109	0.66	20.7	95	1	0	0	0	0	0	0	0	0	1	1	60	0	173.4	63.2	21	1	69.1	0	1	1	0	0	150	2.42	1	520	560	1	8.1	500	472	3.8	15.7	1	4	1	6	5	1
130709119	2.9	82	3.7	78	0.78	16.5	73	0	0	0	0	0	0	1	1	0	0	1	52	0	175.7	61.7	20	1	71.2	0	0	2	0	0	360	5.25	1	490	450	1	6.3	480	304	2	32.4	1	5	0	13	5	1
130710126	4.21	141	4.64	103	0.91	18.6	108	0	0	0	0	0	0	0	0	0	1	1	74	1	181.5	61.25	18.6	1	76.5	0	0	1	1	0	65	0.92	0	400	500	1	6.5	250	556	37.5	-11.2	0	0	1	3	1.54	0
130710128	2.32	93	3.88	103	0.6	9.8	56	1	0	0	0	0	0	1	0	0	0	1	76	1	168.4	75.45	26.6	0	64.6	0	0	2	0	0	85	1.17	0	530	490	1	7.6	510	352	3.8	28.2	1	5	0	3	1.88	0
130710129	4.54	129	5.71	117	0.8	29.6	117	0	0	0	0	0	0	0	1	0	0	1	55	0	178.2	81.9	25.8	0	73.5	0	1	0	0	0	140	2	0	540	610	1	8.3	500	472	7.4	22.6	1	5	0	3	1.62	0
130711124	3.54	84	4.21	82	0.84	26.5	93	0	0	0	0	0	0	0	0	0	0	1	24	0	170.2	68	23.5	0	66.2	0	0	2	0	0	75	1.25	0	520	560	1	8.5	520	536	0	4.3	0	5	0	4	3.26	0
130712107	1.72	71	3.44	95	0.5	17.5	109	1	1	0	0	0	0	0	1	0	0	1	75	1	165.4	60.65	22.2	0	61.8	0	0	2	0	0	260	4.08	1	400	480	1	7.8	400	424	0	11.7	1	4	1	25	5	1
130712108	2.52	111	3.14	103	0.8	18.3	99	0	0	0	0	0	0	0	0	0	0	0	60	0	160	57.7	22.5	0	52.4	0	1	0	0	0	85	1.42	0	480	480	1	9.2	460	456	4.2	5	0	5	0	4	3.68	0
130715117	1.21	102	1.86	103	0.65	12.4	95	1	0	1	0	0	0	0	0	0	0	0	78	1	142.1	50.1	24.8	0	36.1	0	0	0	0	0	105	1.5	0	340	350	0	9.7	330	320	2.9	8.6	0	0	1	3	2.22	0
130715118	2.28	102	3.4	100	0.67	14.5	113	1	0	0	0	0	0	0	1	0	0	1	77	1	162.6	46	17.4	1	59.3	0	1	0	0	0	150	2	0	580	450	1	7.6	580	416	0	7.6	0	5	0	5	4.05	0
130715120	2.14	83	4.49	115	0.48			1	0	0	0	0	1		0	0	0	1	75	1	172	61.8	20.9	1	67.8	0	0	1	0	0	70	1	0	520	460	1	6.8	520	400	0	13	1	4	1	4	3.73	0
130716119	2.22	91	2.69	73	0.83	11.6	73	0	0	0	0	0	0	1	0	0	0	1	76	1	168.2	63.25	22.4	0	64.4	0	0	1	0	0	130	1.83	0	460	420	0	6.5	460	400	0	4.8	0	4	1	6	1.91	0
130716120	2.98	104	3.86	94	0.77	25.3	130	0	0	0	0	0	0	0	0	0	0	1	66	1	171	65.3	22.3	0	66.9	0	0	0	0	0	210	3.25	1	530	460	1	6.9	510	416	3.8	9.6	1	5	0	6	1.78	0
130716121	2.13	100	2.98	101	0.71	17	92	0	0	0	0	0	0	0	0	0	0	0	68	1	162.5	60.55	22.9	0	54.7	0	0	2	0	0	175	2.5	1	440	464	1	8.5	430	400	2.3	13.8	1	5	0	5	3.85	0
130717109	2.52	92	3.63	93	0.69	17.8	89	1	0	0	0	0	0	0	0	0	0	1	67	1	168.6	75.35	26.5	0	64.7	0	0	0	0	0	80	1.17	0	520	500	1	7.7	510	472	1.9	5.6	0	5	0	5	1.9	0
130717112	2.08	92	2.69	89	0.77	13.3	77	0	0	0	0	0	0	1	0	0	0	0	57	0	158.5	46	18.3	1	51.1	0	0	1	0	0	95	1.42	0	410	400	0	7.8	400	352	2.4	12	1	5	0	4	3.18	0
130719111	2.72	95	3.51	89	0.77			0	0	0	0	0	0		0	0	0	1	60	0	167	66.15	23.7	0	63.3	0	0	0	0	0	75	1.08	0	480	480	1	7.6	470	464	2.1	3.3	0	5	0	3	1.14	0
130719112	1.87	76	2.94	82	0.64	12.8	73	1	1	0	0	0	0	1	0	0	0	1	71	1	162	63.2	24.1	0	58.7	0	1	2	1	0	205	3.25	1	440	480	1	8.2	440	392	0	18.3	1	5	0	8	5	1
130719113	2.75	91	3.92	97	0.7	17.9	79	0	0	0	0	0	0	1	0	0	0	1	55	0	164.7	80.6	29.7	0	61.2	1	1	1	0	0	185	2.42	1	480	490	1	8	480	480	0	2	0	4	1	9	5	1
130722125	3.94	117	4.83	107	0.82	24.6	97	0	0	0	0	0	0	0	0	0	0	1	52	0	171.9	82.3	27.9	0	67.7	0	1	1	1	0	175	2.33	1	560	460	1	6.8	520	400	7.1	13	1	5	0	5	2.01	0
130722126	0.97	55	1.56	64	0.62	10.9	73	1	1	1	1	0	0	1	0	0	0	0	63	1	149.2	45.9	20.6	1	42.6	1	1	1	0	0	200	2.83	1	400	400	0	9.4	380	360	5	10	1	5	0	5	4.26	0
130723117	2.07	88	2.63	85	0.79	20.2	117	0	0	0	0	0	0	0	1	0	0	0	50	0	156.7	45.7	18.6	1	49.4	0	0	1	0	0	110	1.58	0	410	350	0	7.1	400	328	2.4	6.3	0	4	1	5	3.84	0
130723122	2.89	104	4.01	103	0.72	21.4	120	0	0	0	0	0	0	0	0	0	0	1	65	1	166.4	60.65	21.9	0	62.7	0	1	0	0	0	150	2.08	0	480	480	1	7.7	460	440	4.2	8.3	0	4	1	4	3.29	0
130724117	2.19	91	2.99	93	0.73	19	97	0	0	0	0	0	0	0	0	0	0	0	59	0	163.9	58.7	21.9	0	56	0	1	0	0	0	120	1.83	0	440	480	1	8.6	450	392	-2.3	18.3	1	5	0	7	4.95	0
130724119	2.66	90	2.92	78	0.91	13.5	66	0	0	0	0	0	0	1	0	0	1	0	35	0	163	48.6	18.3	1	55.1	1	1	0	0	0	190	2.5	1	440	450	1	8.2	410	360	6.8	20	1	5	0	15	5	1
130724120	3.15	108	4.91	118	0.64	16.8	81	1	0	0	0	0	0	0	0	0	0	1	66	1	170.8	75.45	25.9	0	66.7	0	0	0	0	0	70	1	0	490	500	1	7.5	470	456	4.1	8.8	0	0	1	2	0.97	0
130725118	2.5	63	2.6	61	0.96			0	1	0	1	0	0		0	0	0	1	18	0	177.5	70.2	22.3	0	72.8	0	0	1	0	0	55	0.83	0	540	500	1	6.9	560	488	-3.7	2.4	0	5	0	3	1.94	0
130725121	1.73	84	2.45	79	0.71			0	0	0	0	0	0		0	0	0	1	76	1	158.2	62.2	24.9	0	55.3	0	1	1	0	0	235	3	1	440	440	1	8	440	416	0	5.5	0	4	1	9	5	1
130726123	2.94	89	3.94	92	0.75	26.1	119	0	0	0	0	0	0	0	0	0	0	1	46	0	164	53.4	19.9	1	60.6	0	0	0	0	0	250	4	1	480	480	1	7.9	470	464	2.1	3.3	0	5	0	3	2.15	0
130726125	3.39	110	4.54	103	0.75	25.1	121	0	0	0	0	0	0	0	1	0	0	1	63	1	175.3	70.65	23	0	70.8	0	0	1	0	0	30	0.5	0	540	420	0	5.9	540	408	0	2.9	0	5	0	3	1.87	0
130726126	1.99	70	3.54	90	0.56			1	1	0	0	0	0		0	0	0	1	62	1	165.7	57.2	20.8	1	62.1	0	1	2	0	0	250	4	1	480	490	1	7.9	480	424	0	13.5	1	5	0	7	5	1
130730120	2.22	77	5.01	118	0.44	17.1	89	1	1	0	0	0	1	0	0	0	0	1	71	1	175.7	70.9	23	0	71.2	0	1	1	0	0	255	4	1	560	570	1	8	530	368	5.4	35.4	1	4	1	11	5	1
130730121	2.59	114	3.2	108	0.81			0	0	0	0	0	0		0	0	0	0	50	0	155	57.2	23.8	0	47.9	0	0	0	0	0	85	0.83	0	400	380	0	7.9	370	360	7.5	5.3	0	5	0	2	0.66	0
130731112	2.81	95	4.09	95	0.69	18.3	118	1	0	0	0	0	0	0	0	0	0	1	70	1	175.6	51.3	16.6	1	71.1	0	1	1	0	0	130	1.83	0	480	410	0	5.8	450	360	6.3	12.2	1	4	1	4	1.95	0
130801120	4.24	104	4.51	85	0.94	26.3	98	0	0	0	0	0	0	0	0	0	0	1	39	0	179.6	62.7	19.4	1	74.8	0	0	0	0	0	65	0.92	0	560	528	1	7.1	540	520	3.6	1.5	0	5	0	2	1.62	0
130802115	3.46	79	5.07	94	0.68			1	0	0	0	0	0		0	0	0	1	23	0	174	56.3	18.6	1	69.7	0	0	1	0	0	75	1	0	410	480	1	6.9	400	464	2.4	3.3	0	4	1	3	2.95	0
130805110	1.47	56	2.34	62	0.63	10.1	64	1	1	1	1	0	0	1	0	0	0	1	69	1	166.1	55.25	20	1	62.5	0	0	0	0	0	110	1.75	0	420	450	1	7.2	390	416	7.1	7.6	0	5	0	4	2.63	0
130806109	3	107	4.26	114	0.7	18.6	85	0	0	0	0	0	0	0	0	0	0	0	58	0	175.5	65.6	21.3	1	66.5	0	0	1	0	0	115	1.67	0	440	400	0	6	430	344	2.3	14	1	4	1	24	2.02	0
130807122	2.58	121	2.96	104	0.87	19.9	117	0	0	0	0	0	0	0	1	0	0	0	57	0	154.9	51.7	21.5	0	47.8	0	0	0	0	0	170	2.67	1	410	350	0	7.3	400	336	2.4	4	0	4	1	5	4.1	0
130809100	3.62	95	4.24	84	0.85	23.9	96	0	0	0	0	0	0	0	1	0	0	1	44	0	174.5	66.5	21.8	0	70.1	0	1	2	0	0	160	2.67	1	560	550	1	7.8	560	512	0	6.9	0	5	0	2	1.32	0
130809101	1.97	109	2.8	109	0.7	16.9	99	0	0	0	0	0	0	0	0	0	0	0	72	1	155.9	44.75	18.4	1	48.7	1	1	1	0	0	325	5.08	1	440	500	1	10.3	440	432	0	13.6	1	4	1	9	5	1
130809104	2.24	102	2.96	100	0.76	17.4	98	0	0	0	0	0	0	0	0	0	0	0	58	0	156.8	57.7	23.5	0	49.5	1	0	0	0	0	100	0.5	0	480	400	0	8.1	450	304	6.3	24	1	4	1	4	3.01	0
130809105	2.4	91	2.63	77	0.91	16.1	85	0	0	0	0	0	0	0	0	0	0	0	45	0	160.5	50.95	19.8	1	52.9	0	0	0	0	0	30	0.25	0	400	400	0	7.6	390	392	2.5	2	0	5	0	2	0.82	0
130809106								0							0	0	1	1	22	0	178.4	59.1	18.6	1	73.7	0	0	1	0	0	55	0.83	0	400	560	1	7.6	370	504	7.5	10	1	0	1	3	1.81	0
130812115	2.74	103	2.96	87	0.93	20.7	104	0	0	0	0	0	0	0	0	0	0	0	40	0	159	53.3	21.1	1	51.5	0	0	0	0	0	60	0.92	0	400	400	0	7.8	400	384	0	4	0	4	1	6	5	1
130812116	2.38	94	2.81	84	0.85	17	97	0	0	0	0	0	0	0	0	0	0	0	50	0	161	46.4	17.9	1	53.3	1	0	0	0	0	125	1.42	0	440	416	0	7.8	450	368	-2.3	11.5	1	4	1	3	2.08	0
130814121	2.55	89	4.14	100	0.62	28.4	148	1	0	0	0	0	0	0	0	0	0	1	68	1	173.1	68.3	22.8	0	68.8	0	1	1	0	0	155	2.42	1	490	544	1	7.9	480	472	2	13.2	1	6	0	5	4.17	0
130814122	2.49	102	3.2	99	0.78	19	92	0	0	0	0	0	0	0	0	0	1	0	54	0	161.6	64.8	24.8	0	53.9	0	0	0	0	0	90	1.33	0	540	448	1	8.3	520	604	3.7	-34.8	0	0	1	2	1.33	0
130816117	3.35	90	4.56	93	0.73	24.8	93	0	0	0	0	0	0	0	0	0	0	1	43	0	175.4	77.35	25.1	0	70.9	0	1	0	0	0	145	2.17	1	560	600	1	8.5	560	576	0	4	0	4	1	4	2.86	0
130816118	2.24	101	3.5	102	0.64			1	0	0	0	0	0		0	0	0	1	80	1	164.6	54.9	20.3	1	61.1	0	1	1	0	0	170	2.75	1	490	500	1	8.2	500	440	-2	12	1	5	0	5	3.2	0
130819118	2.59	133	3.45	130	0.75	19.3	117	0	0	0	0	0	0	0	0	0	0	0	61	1	151.1	53.1	23.3	0	44.3	0	1	0	0	0	85	1.17	0	290	400	0	9	290	336	0	16	1	4	1	2	0.99	0
130819121	2.14	81	2.85	77	0.75			0	0	0	0	0	0		1	0	0	1	64	1	161.6	43.9	16.8	1	58.4	0	0	2	0	0	230	3.83	1	500	400	0	6.8	490	328	2	18	1	0	1	14	5	1
130820115	2.78	124	3.64	115	0.76	16.7	112	0	0	0	0	0	0	0	0	0	0	1	69	1	155.9	58.65	24.1	0	53.2	0	0	0	0	0	115	1.67	0	490	450	1	8.5	500	440	-2	2.2	0	5	0	4	3.03	0
130820117								0							0	0	1	1	29	0	184.8	66.95	19.6	1	79.5	0	0	0	1	0	80	1.25	0	440	480	1	6	440	464	0	3.3	0	0	1	3	1.57	0
130820118	1.97	120	2.72	116	0.72	11.2	66	0	0	0	0	0	0	1	0	0	0	0	72	1	151.3	57.7	25.2	0	44.5	0	1	1	0	0	125	2	0	360	450	1	10.1	360	408	0	9.3	0	5	0	3	2.28	0
130820119	2.69	115	3.42	108	0.79	18.2	86	0	0	0	0	0	0	0	0	0	0	0	61	1	163	70.25	26.4	0	55.1	0	0	0	0	0	105	1.67	0	440	480	1	8.7	440	440	0	8.3	0	5	0	2	1.08	0
130820120	2.26	81	3.08	83	0.73	19.1	91	0	0	0	0	0	0	0	0	0	0	1	56	0	160.2	70.1	27.3	0	57.1	1	1	0	1	1	165	2	0	490	464	1	8.1	490	432	0	6.9	0	4	1	5	2.65	0
130821125	2.67	103	3.79	98	0.7	15.7	96	0	0	0	0	0	0	0	0	0	0	1	74	1	170	59.3	20.5	1	66	0	1	1	0	0	150	2.17	1	490	500	1	7.6	490	456	0	8.8	0	5	0	12	5	1
130821127	4.42	136	6.38	143	0.69	23.2	98	1	0	0	0	0	0	0	0	0	0	1	57	0	173.7	79.3	26.3	0	69.4	0	0	1	0	0	70	0.92	0	520	520	1	7.5	510	480	1.9	7.7	0	4	1	4	0.97	0
130822119	2.46	111	3.89	109	0.63	10.1	74	1	0	0	0	0	0	1	0	0	1	1	86	1	169	62.25	21.8	0	65.1	0	0	2	0	0	90	1.17	0	500	500	1	7.7	510	472	-2	5.6	0	0	1	6	4.17	0
130823105	2.42	95	2.96	88	0.82	17.7	90	0	0	0	0	0	0	0	0	0	0	0	56	0	167	57.25	20.5	1	58.8	0	1	0	0	0	185	1.83	0	440	460	1	7.8	450	440	-2.3	4.3	0	5	0	5	4.82	0
130826125	2.81	110	4.12	107	0.68	17.2	96	1	0	0	0	0	0	0	0	0	0	1	76	1	170.6	70.15	24.1	0	66.6	0	1	0	0	0	165	2.42	1	460	544	1	8.2	470	512	-2.2	5.9	0	0	1	9	5	1
130826126	2.02	112	2.56	100	0.79	15.2	94	0	0	0	0	0	0	0	0	0	0	0	71	1	156.3	55.4	22.7	0	49	0	1	0	0	0	140	2.08	0	440	450	1	9.2	440	396	0	12	1	5	0	5	3.78	0
130827113	2.03	74	2.99	76	0.68	17	89	1	1	0	0	0	0	0	0	0	0	1	68	1	167	70.5	25.3	0	63.3	0	0	1	0	0	200	3.08	1	540	550	1	8.7	550	328	-1.9	40.4	1	7	0	6	2.84	0
130827116								0							0	0	0	1	72	1	162	64.9	24.7	0	58.7	0	0	0	0	0	170	2.5	1	400	448	1	7.6	400	344	0	23.2	1	0	1	6	3.06	0
130828125	2.42	105	3.1	103	0.78	13.3	73	0	0	0	0	0	0	1	0	0	0	0	50	0	155.5	53.95	22.3	0	48.3	0	0	0	0	0	55	0.75	0	400	450	1	9.3	390	424	2.5	5.8	0	5	0	3	1.35	0
130829109	2.43	107	2.67	87	0.91	11.3	64	0	0	0	0	0	0	1	0	0	0	0	58	0	159.3	52	20.5	1	51.8	0	0	0	0	0	155	1.42	0	440	400	0	7.7	440	376	0	6	0	5	0	3	2.36	0
130829111	2.35	119	2.78	103	0.85	16.4	92	0	0	0	0	0	0	0	0	0	0	0	63	1	155.1	58.6	24.4	0	48	0	0	0	0	0	90	1.17	0	370	424	0	8.8	380	416	-2.7	1.9	0	5	0	2	1.23	0
130829113	1.64	66	3.37	92	0.49	10.5	65	1	1	0	0	0	1	1	0	0	0	1	73	1	166	65.15	23.6	0	62.4	1	1	1	0	0	195	2.58	1	540	425	0	6.8	550	280	-1.9	34.1	1	4	1	6	5	1
130829114	3.22	104	3.93	91	0.82	19	93	0	0	0	0	0	0	0	0	0	1	1	61	1	172.5	63.65	21.4	1	68.3	0	0	0	0	0	175	2.75	1	440	500	1	7.3	450	472	-2.3	5.6	0	2	1	6	5	1
130830104	1.67	83	2.66	94	0.63	17.4	98	1	0	0	0	0	0	0	1	0	0	0	70	1	161.9	58.4	22.3	0	54.1	0	1	1	0	0	105	1.67	0	460	450	1	8.3	470	440	-2.2	2.2	0	4	1	3	2.31	0
130830108	2.88	118	3.7	114	0.78	15.7	87	0	0	0	0	0	0	0	0	0	0	0	54	0	162.6	50.5	19.1	1	54.8	0	1	0	0	0	100	1.42	0	400	400	0	7.3	400	384	0	4	0	4	1	4	2.83	0
130902116	2.02	118	2.75	112	0.73	14.7	100	0	0	0	0	0	0	0	0	0	0	0	73	1	155.2	48.5	20.1	1	48	0	0	0	0	0	130	1.92	0	370	400	0	8.3	370	356	0	11	1	5	0	5	4.28	0
130902120	1.79	141	2.3	119	0.78			0	0	0	0	0	0		0	0	1	0	80	1	146.1	43.4	20.3	1	39.8	0	0	1	0	0	105	1.67	0	400	350	0	8.8	400	344	0	1.7	0	5	0	7	1.61	0
130903108	1.88	132	2.33	114	0.81	17.2	128	0	0	0	0	0	0	0	0	0	0	0	67	1	142.3	45.15	22.3	0	36.3	0	1	0	0	0	215	3.33	1	380	320	0	8.8	390	312	-2.6	2.5	0	5	0	4	2.89	0
130903113								0							0	0	0	1	24	0	180.6	55.3	17	1	75.7	0	0	0	0	0	40	0.42	0	400	400	0	5.3	400	376	0	6	0	4	1	3	2.64	0
130905105	2.88	111	3.04	91	0.95	13.3	66	0	0	0	0	0	0	1	0	0	0	0	45	0	159	60.45	23.9	0	51.5	0	0	0	0	0	130	2	0	320	350	0	6.8	330	336	-3.1	4	0	4	1	4	2.04	0
130909095	2.44	108	3.67	105	0.66	12.1	92	1	0	0	0	0	0	0	0	0	0	1	81	1	166	56	20.3	1	62.4	0	1	0	0	0	125	1.83	0	460	480	1	7.7	450	416	2.2	13.3	1	5	0	4	2.55	0
130910109	3.12	80	4.29	83	0.73	26.3	98	0	0	0	0	0	0	0	0	0	0	1	43	0	179.2	75.85	23.6	0	74.4	0	1	0	0	0	140	2.08	0	540	430	0	5.8	550	416	-1.9	3.3	0	4	1	4	3.15	0
130910110	2.5	90	3.48	90	0.72			0	0	0	0	0	0		0	0	0	1	63	1	164.4	69.9	25.9	0	60.9	0	0	1	0	0	110	1.33	0	520	360	0	5.9	520	328	0	8.9	0	4	1	5	0.82	0
130910112	3.78	120	4.91	114	0.77	25.4	115	0	0	0	0	0	0	0	0	0	0	1	58	0	170.5	64.4	22.2	0	66.5	0	0	0	0	0	195	1.33	0	540	528	1	7.9	520	480	3.7	9.1	0	5	0	4	3	0
130910113	3.16	108	3.76	100	0.84	22.7	102	0	0	0	0	0	0	0	1	0	0	0	42	0	165.7	63.9	23.3	0	57.6	0	1	0	0	0	110	1.5	0	450	460	1	8	440	424	2.2	7.8	0	3	1	6	5	1
130913124	2.98	93	3.76	93	0.79			0	0	0	0	0	0		0	0	0	0	32	0	167	61.6	22.1	0	58.8	0	0	1	0	0	95	1.75	0	480	420	0	7.1	490	392	-2.1	6.7	0	0	1	3	1.76	0
130917127	2.62	104	3.48	93	0.75	16.2	94	0	0	0	0	0	0	0	0	0	0	1	74	1	167.5	68.3	24.3	0	63.7	0	1	1	0	0	145	2.5	1	490	380	0	6	500	352	-2	7.4	0	5	0	4	3.5	0
130917129	2.46	103	3.15	102	0.78	19.1	99	0	0	0	0	0	0	0	0	0	0	0	46	0	155.3	57.7	23.9	0	48.1	0	1	0	0	0	245	3.75	1	440	450	1	9.4	450	408	-2.3	9.3	0	0	1	5	3.12	0
130923116	3.17	125	3.93	105	0.81			0	0	0	0	0	0		0	0	0	1	73	1	167.7	69.1	24.6	0	63.9	0	0	0	0	0	45	0.5	0	490	500	1	7.8	480	464	2	7.2	0	4	1	2	1.29	0
130923117	2.85	135	3.42	121	0.83	17.6	105	0	0	0	0	0	0	0	0	0	0	0	55	0	153.7	49.45	20.9	1	46.7	0	1	0	0	0	290	2.25	1	410	456	1	9.8	420	432	-2.4	5.3	0	4	1	4	3.05	0
130924120	1.76	96	2.28	89	0.77	15	80	0	0	0	0	0	0	0	0	0	0	0	67	1	155.2	67.1	27.9	0	48	0	1	2	0	0	350	5.75	1	440	450	1	9.4	440	424	0	5.8	0	4	1	6	5	1
130924121	2.76	116	3.29	103	0.84	18.4	103	0	0	0	0	0	0	0	0	0	0	0	57	0	163.5	52.6	19.7	1	55.6	0	0	0	0	0	70	0.92	0	480	350	0	6.3	480	328	0	6.3	0	5	0	3	2.06	0
130924123	3.39	121	4.08	104	0.83	16.4	101	0	0	0	0	0	0	0	0	0	0	1	64	1	166.2	44.7	16.2	1	62.6	1	1	1	0	0	220	2.5	1	460	448	1	7.2	450	424	2.2	5.4	0	4	1	4	2.93	0
130925105	2.18	82	3.1	80	0.7	11.2	68	0	0	0	0	0	0	1	0	0	0	1	71	1	168.8	57	20	1	64.9	0	0	2	0	0	110	1.75	0	410	420	0	6.5	400	172	2.4	59	1	4	1	15	5	1
130926107	4.19	105	5.57	106	0.75	31.3	111	0	0	0	0	0	0	0	0	0	0	1	40	0	178.8	71.3	22.3	0	74	0	0	0	0	0	275	3.83	1	450	420	0	5.7	440	384	2.2	8.6	0	5	0	5	3.08	0
130927100	2.62	78	3.48	76	0.75			0	1	0	0	0	0		0	1	0	1	53	0	174.4	65.8	21.6	0	70	0	0	0	0	0	60	0.75	0	490	500	1	7.1	440	464	10.2	7.2	0	4	1	2	0.96	0
130927101	2.64	111	3.49	108	0.76	17.1	91	0	0	0	0	0	0	0	0	0	0	0	65	1	169.2	56.7	19.8	1	60.8	0	0	0	0	0	60	0.83	0	480	416	0	6.8	480	412	0	1	0	4	1	2	0.92	0
130927105	2.35	106	2.81	96	0.84	18.8	98	0	0	0	0	0	0	0	1	0	0	0	54	0	167.2	62.7	22.4	0	59	0	1	0	0	0	90	1.25	0	410	380	0	6.4	410	352	0	7.4	0	4	1	3	0.76	0
130930115	1.57	78	2.47	87	0.64	14.4	82	1	1	0	0	0	0	0	1	0	0	0	70	1	161.8	58.4	22.3	0	54.1	0	1	1	0	0	160	2.42	1	410	350	0	6.5	410	312	0	10.9	1	5	0	12	5	1
130930116	1.78	77	2.69	78	0.66	16.5	113	1	1	0	0	0	0	0	0	0	0	1	76	1	164.4	60.8	22.5	0	60.9	0	1	0	0	0	100	1.42	0	520	480	1	7.9	520	400	0	16.7	1	5	0	3	2.07	0
131001123	3.18	102	4.4	103	0.72	27.9	129	0	0	0	0	0	0	0	0	0	0	1	57	0	170.6	69.9	24	0	66.6	0	0	1	0	0	115	1	0	480	440	1	6.6	470	384	2.1	12.7	1	10	0	4	2.38	0
131001126								0							0	0	1	1	41	0	171	67.25	23	0	66.9	0	0	0	0	0	60	0.83	0	540	550	1	8.2	540	472	0	14.2	1	0	1	2	1.49	0
131002135	2.72	99	3.12	89	0.87	15.2	61	0	0	0	0	0	0	1	0	0	0	0	41	0	163	82.45	31	0	55.1	0	0	0	0	0	95	1.08	0	400	320	0	5.8	400	312	0	2.5	0	4	1	3	1.44	0
131002136	2.54	115	3.26	110	0.78	18.7	107	0	0	0	0	0	0	0	0	0	0	0	57	0	157.5	54.8	22.1	0	50.1	0	1	2	0	0	200	3	1	400	400	0	8	400	332	0	17	1	4	1	6	5	1
131002137	1.1	42	1.19	35	0.92			0	1	1	1	0	0		0	0	1	0	37	0	158	51.35	20.6	1	50.6	0	0	0	1	0	45	0.67	0	290	400	0	7.9	300	352	-3.4	12	1	5	0	13	3.79	0
131004130	1.88	73	2.81	86	0.67	17.7	98	1	1	0	0	0	0	0	0	0	0	0	40	0	155.1	41.6	17.3	1	48	0	1	0	0	0	380	0.67	0	340	330	0	6.9	340	296	0	10.3	1	5	0	14	5	1
131008127	4.26	144	5.6	133	0.76	19.3	104	0	0	0	0	0	0	0	0	0	0	1	65	1	172.2	58.45	19.7	1	68	0	0	0	0	0	215	3.58	1	530	460	1	6.8	520	416	1.9	9.6	1	4	1	10	5	1
131008128	1.51	91	2.09	87	0.72	12.3	86	0	0	0	0	0	0	0	0	0	0	0	75	1	154.1	40.3	17	1	47	0	0	0	0	0	85	1.25	0	370	376	0	8	380	296	-2.7	21.3	1	4	1	2	1.29	0
131008130	2.7	108	3.29	87	0.82	16.3	95	0	0	0	0	0	0	0	0	0	0	1	77	1	169.1	66.8	23.4	0	65.2	0	0	0	0	0	180	2.67	1	540	650	1	10	550	512	-1.9	21.2	1	0	1	7	5	1
131010108	3.66	108	4.88	106	0.75	22.7	96	0	0	0	0	0	0	0	0	0	0	1	53	0	171.7	74.9	25.4	0	67.6	0	0	1	0	0	75	1.17	0	370	410	0	6.1	370	360	0	12.2	1	4	1	4	3.24	0
131010109	3.36	115	4.83	117	0.7	26.4	126	0	0	0	0	0	0	0	0	0	0	1	63	1	169.5	73.6	25.6	0	65.6	0	0	0	0	0	290	4.5	1	520	560	1	8.5	520	524	0	6.4	0	4	1	5	2.01	0
131011109	1.98	80	2.28	64	0.87	14.4	104	0	0	0	1	0	0	0	1	0	0	1	68	1	161.9	47.2	18	1	58.6	1	1	1	0	0	185	2.42	1	460	450	1	7.7	470	416	-2.2	7.6	0	4	1	7	5	1
131011110	1.69	71	3.02	87	0.56	10.3	69	1	1	0	0	0	0	1	0	0	0	1	73	1	161.9	58.8	22.4	0	58.6	1	1	0	1	0	140	1.67	0	480	370	0	6.3	450	344	6.3	7	0	5	0	7	3.09	0
131014115	2.92	103	4.04	100	0.72	22.8	119	0	0	0	0	0	0	0	0	0	0	1	65	1	169	65.4	22.9	0	65.1	0	1	0	0	0	75	1	0	490	500	1	7.7	500	472	-2	5.6	0	0	1	4	3.25	0
131017114	1.85	106	2.51	103	0.74	11.3	72	0	0	0	0	0	0	1	1	0	0	0	66	1	150.1	51.1	22.7	0	43.4	0	0	0	0	0	100	1.67	0	440	420	0	9.7	440	376	0	10.5	1	4	1	2	1.09	0
131017115	2.93	88	4.06	89	0.72	23.9	105	0	0	0	0	0	0	0	1	0	0	1	53	0	172.1	70.8	23.9	0	67.9	0	1	0	0	0	245	3.67	1	570	536	1	7.9	560	496	1.8	7.5	0	6	0	4	3.14	0
131018120	3.04	99	4	95	0.76	18.1	90	0	0	0	0	0	0	0	0	0	0	1	59	0	169.4	55.7	19.4	1	65.5	0	0	0	0	0	70	0.92	0	500	470	1	7.2	490	448	2	4.7	0	5	0	2	1.22	0
131018121	2.44	99	2.92	91	0.84	15.6	85	0	0	0	0	0	0	0	0	0	0	0	46	0	157.4	50.2	20.3	1	50.1	0	0	0	0	0	30	0.5	0	370	376	0	7.5	400	352	-8.1	6.4	0	5	0	2	1.2	0
131018122	3.48	108	4.39	95	0.79	26.7	121	0	0	0	0	0	0	0	0	0	0	1	62	1	178.1	75.75	23.9	0	73.4	0	0	0	0	0	75	1.08	0	460	464	1	6.3	470	456	-2.2	1.7	0	5	0	3	2.29	0
131022119	1.71	81	2.76	88	0.62	13.4	87	1	0	0	0	0	0	0	0	0	0	1	76	1	159.6	65.5	25.7	0	56.6	0	0	1	0	0	65	1.17	0	490	450	1	8	470	432	4.1	4	0	5	0	4	2.05	0
131022120	2.49	87	3.33	81	0.75	22	110	0	0	0	0	0	0	0	0	0	0	1	67	1	171.8	73.4	24.9	0	67.7	0	0	1	0	0	85	1.08	0	490	496	1	7.3	500	480	-2	3.2	0	4	1	3	1.21	0
131022123	2.22	109	2.67	98	0.83	17.6	97	0	0	0	0	0	0	0	0	0	0	0	58	0	152.4	58.5	25.2	0	45.5	0	1	0	0	0	130	2.08	0	370	380	0	8.4	370	336	0	11.6	1	5	0	3	1.99	0
131022124	2.38	73	2.84	70	0.84	17.1	74	0	1	0	0	0	0	1	1	0	0	0	25	0	165	58.7	21.6	0	57	0	1	1	0	0	125	1.83	0	440	440	1	7.7	420	408	4.5	7.3	0	4	1	8	5	1
131023115	3.22	80	3.67	70	0.88	23.1	84	0	0	0	0	0	0	0	0	0	0	1	40	0	177.6	71.3	22.6	0	72.9	0	0	0	0	0	330	2	0	540	450	1	6.2	560	344	-3.7	23.6	1	5	0	8	2.96	0
131023118								0							0	0	0	1	20	0	173.4	62.05	20.6	1	69.1	0	0	0	0	0	30	0.25	0	540	500	1	7.2	530	472	1.9	5.6	0	0	1	2	1.76	0
131023120	1.52	97	1.65	73	0.92	7.9	52	0	0	0	0	0	0	1	0	0	1	0	70	1	147.7	43.6	20	1	41.2	0	0	0	0	0	30	0.42	0	320	368	0	8.9	300	352	6.3	4.3	0	5	0	9	1.11	0
131024102	1.83	76	3.74	105	0.49	14.7	93	1	1	0	0	0	1	0	0	0	0	1	73	1	164.6	62.6	23.1	0	61.1	0	1	0	0	0	165	2.42	1	450	450	1	7.4	460	304	-2.2	32.4	1	5	0	7	5	1
131025102	2.06	65	2.8	66	0.74	11.1	53	0	1	0	1	0	0	1	0	0	0	1	52	0	167.6	51.7	18.4	1	63.8	0	0	0	0	0	40	0.5	0	490	480	1	7.5	490	464	0	3.3	0	5	0	3	1.28	0
131025105	2.6	91	3.85	99	0.68	22.2	117	1	0	0	0	0	0	0	0	0	0	1	59	0	164.6	60.65	22.4	0	61.1	1	1	0	0	0	175	2	0	480	480	1	7.9	450	436	6.3	9.2	0	5	0	5	3.08	0
131028117	2.23	108	3.31	116	0.67	15.7	94	1	0	0	0	0	0	0	0	0	0	0	69	1	161.2	52.15	20.1	1	53.5	0	1	0	0	0	90	1.25	0	410	416	0	7.8	420	384	-2.4	7.7	0	5	0	4	2.57	0
131029110	3.43	84	5.1	97	0.67	21.7	80	1	0	0	0	0	0	0	0	0	0	1	36	0	177.9	69.25	21.9	0	73.2	0	0	1	0	0	55	0.75	0	560	570	1	7.8	560	568	0	0.4	0	4	1	2	1.28	0
131029114	3.09	112	4.13	108	0.75	17.8	90	0	0	0	0	0	0	0	0	0	0	1	62	1	163.5	69.35	25.9	0	60.1	0	0	1	0	0	60	0.83	0	490	440	1	7.3	510	408	-4.1	7.3	0	5	0	3	1.73	0
131030122	2.8	110	3.09	79	0.91	18.2	121	0	0	0	0	0	0	0	1	0	0	1	78	1	170.8	63	21.6	0	66.7	0	1	1	0	0	205	2.83	1	520	530	1	7.9	490	416	5.8	21.5	1	5	0	5	2.21	0
131030123	3.56	112	3.79	89	0.94	21.9	112	0	0	0	0	0	0	0	0	0	0	1	54	0	169.2	56.5	19.7	1	65.3	1	1	1	0	0	135	1.58	0	520	520	1	8	510	464	1.9	10.8	1	4	1	3	2.01	0
131031109	2.11	113	2.89	109	0.73	17.2	102	0	0	0	0	0	0	0	0	0	0	0	71	1	157.3	56.15	22.7	0	50	0	1	0	0	0	130	1.92	0	400	400	0	8	380	360	5	10	1	4	1	3	1.94	0
131101081	2.73	160	3.43	140	0.8	15.2	99	0	0	0	0	0	0	0	0	0	0	0	75	1	156.7	47.6	19.4	1	49.4	0	1	0	0	0	95	1.33	0	440	536	1	10.9	440	492	0	8.2	0	5	0	3	2.53	0
131101086	2.23	86	3.12	81	0.71	18.4	125	0	0	0	0	0	0	0	0	0	0	1	74	1	168.4	51.5	18.2	1	64.6	0	0	1	0	0	95	1.42	0	440	520	1	8	440	404	0	22.3	1	4	1	3	2.35	0
131104125	2.65	100	3.79	97	0.7	10.9	65	0	0	0	0	0	0	1	0	0	0	1	72	1	169.2	64	22.4	0	65.3	0	0	1	1	0	95	1.25	0	490	400	0	6.1	500	368	-2	8	0	5	0	8	3.55	0
131105109	3.52	107	4.77	107	0.74	20	90	0	0	0	0	0	0	0	0	0	0	1	52	0	171.1	62.6	21.4	1	67	0	0	0	0	0	140	2.17	1	530	550	1	8.2	550	504	-3.8	8.4	0	5	0	4	2.87	0
131105111	2.99	87	5.2	110	0.58	17.6	78	1	0	0	0	0	0	1	0	0	0	1	55	0	175.5	71.3	23.1	0	71	1	1	0	0	0	195	2.17	1	540	536	1	7.5	550	504	-1.9	6	0	4	1	13	5	1
131112129	2.59	116	3.42	113	0.76	20.2	113	0	0	0	0	0	0	0	0	0	0	0	64	1	161.8	52.3	20	1	54.1	0	1	0	0	0	220	3.08	1	440	350	0	6.5	440	328	0	6.3	0	5	0	8	5	1
131112131	2.36	113	3.32	118	0.71	16.3	97	0	0	0	0	0	0	0	0	0	0	0	58	0	154.9	54	22.5	0	47.8	0	1	2	0	0	195	3.08	1	400	380	0	7.9	400	344	0	9.5	0	4	1	3	1.45	0
131113119	1.85	72	3.43	94	0.54	21.4	125	1	1	0	0	0	0	0	0	1	0	1	67	1	162.3	64.85	24.6	0	59	0	1	2	0	0	115	1.67	0	520	560	1	9.5	520	456	0	18.6	1	2	1	3	1.71	0
131113120	1.99	116	2.47	102	0.81	12.4	84	0	0	0	0	0	0	0	0	0	1	0	68	1	152.2	47	20.3	1	45.3	0	0	0	1	0	50	0.58	0	480	400	0	8.8	480	368	0	8	0	0	1	3	1.66	0
131114112	2.95	84	3.75	84	0.79	19.9	75	0	0	0	0	0	0	1	0	0	0	1	42	0	168	77.8	27.6	0	64.2	0	0	1	1	0	315	4.25	1	540	440	1	6.9	530	360	1.9	18.2	1	3	1	5	3.81	0
131114114	1.99	97	3.52	112	0.57			1	0	0	0	0	0		0	0	0	1	79	1	160.5	59.95	23.3	0	57.4	0	1	0	0	0	280	3.75	1	330	440	1	7.7	320	320	3	27.3	1	5	0	11	5	1
131114115	3.33	108	4.47	105	0.74	23.5	112	0	0	0	0	0	0	0	0	0	0	1	60	0	170.9	70.35	24.1	0	66.8	0	0	0	0	0	80	1	0	490	380	0	5.7	480	344	2	9.5	0	3	1	2	0.87	0
131115118	2.08	116	3.2	123	0.65	15	97	1	0	0	0	0	0	0	0	0	1	0	79	1	160.9	57.1	22.1	0	53.2	0	1	2	0	0	180	2.5	1	420	300	0	5.6	410	272	2.4	9.3	0	0	1	4	2.87	0
131115119	2.33	103	3.26	108	0.71			0	0	0	0	0	0		0	0	0	0	54	0	157	59	23.9	0	49.7	1	1	1	0	0	170	2.08	0	420	400	0	8	420	332	0	17	1	4	1	3	1.94	0
131118123	2.55	109	3.11	89	0.82	17	123	0	0	0	0	0	0	0	0	0	0	1	74	1	165	54.2	19.9	1	61.5	0	0	1	0	0	75	1	0	370	400	0	6.5	360	360	2.7	10	1	5	0	3	2.25	0
131118126								0							0	0	0	1	17	0	168	52.5	18.6	1	64.2	0	0	0	0	0	40	0.5	0	400	408	0	6.4	390	376	2.5	7.8	0	5	0	3	1.83	0
131119110	2.46	144	3.17	131	0.78	12.7	81	0	0	0	0	0	0	0	0	0	0	0	70	1	153	52.75	22.5	0	46	0	0	0	1	0	125	1.75	0	440	300	0	6.5	440	272	0	9.3	0	4	1	3	2.03	0
131119111	3.09	94	4.22	94	0.73	22.7	108	0	0	0	0	0	0	0	0	0	0	1	56	0	172.8	62.65	21	1	68.6	0	0	0	0	0	135	2	0	490	464	1	6.8	500	392	-2	15.5	1	5	0	3	1.81	0
131121105	1.81	126	2.29	106	0.79	13.9	100	0	0	0	0	0	0	0	0	0	0	0	81	1	152.7	56.8	24.4	0	45.8	0	1	0	0	0	155	2.42	1	420	400	0	8.7	430	392	-2.4	2	0	4	1	4	2.91	0
131122087	3.77	132	4.69	113	0.8	24.3	116	0	0	0	0	0	0	0	0	0	0	1	67	1	171.1	78.45	26.8	0	67	0	1	0	0	0	145	1.83	0	600	448	1	6.7	600	388	0	13.4	1	3	1	4	2.82	0
131122089	3.1	132	3.74	120	0.83	19.2	84	0	0	0	0	0	0	0	0	0	0	0	55	0	159.5	80.95	31.8	0	52	0	0	0	0	0	105	1.58	0	340	400	0	7.7	350	392	-2.9	2	0	4	1	2	1.2	0
131125118	2.66	121	3.61	123	0.74			0	0	0	0	0	0		0	0	0	0	57	0	157.9	60.1	24.1	0	50.5	0	0	1	0	0	50	0.58	0	400	400	0	7.9	400	368	0	8	0	4	1	4	1.3	0
131125119								0							1	0	1	1	31	0	175	58.65	19.2	1	70.6	1	0	1	0	0	45	0.58	0	440	450	1	6.4	430	404	2.3	10.2	1	5	0	3	2.89	0
131125121	1.08	36	2.7	62	0.4	12.2	76	1	1	1	1	0	1	1	1	0	0	1	67	1	175.7	48.35	15.7	1	71.2	1	1	2	0	0	340	4.33	1	400	560	1	7.9	400	408	0	27.1	1	5	0	19	5	1
131125127								0							0	0	0	1	24	0	174.7	57.3	18.8	1	70.3	0	0	0	0	0	40	0.67	0	490	520	1	7.4	500	480	-2	7.7	0	5	0	4	2.68	0
131126118	4.17	112	5.03	125	0.83	23.9	86	0	0	0	0	0	0	0	0	0	1	1	19	0	172.9	89.65	30	0	68.7	0	1	0	1	0	145	1.17	0	480	420	0	6.1	500	384	-4.2	8.6	0	5	0	3	1.93	0
131126121	2.24	125	2.78	109	0.81	14	90	0	0	0	0	0	0	0	0	0	0	0	73	1	156.9	50.3	20.4	1	49.6	0	1	1	0	0	180	2.67	1	400	400	0	8.1	390	320	2.5	20	1	0	1	3	2.16	0
131126122	2.36	113	3.26	116	0.72	14	83	0	0	0	0	0	0	0	1	0	0	0	58	0	154.1	53.3	22.4	0	47	0	0	0	0	0	60	0.75	0	400	380	0	8.1	390	352	2.5	7.4	0	5	0	2	1.19	0
131126123	1.47	85	2.18	88	0.67	9.6	68	1	0	1	0	0	0	1	1	0	0	0	74	1	150.4	45.6	20.2	1	43.7	1	1	1	0	0	255	3	1	370	400	0	9.2	360	376	2.7	6	0	4	1	9	5	1
131127107	1.54	80	2.2	83	0.7	13.9	84	0	0	0	0	0	0	0	0	0	0	0	63	1	153.1	59	25.2	0	46.1	1	1	2	0	0	140	1.75	0	400	300	0	6.5	400	288	0	4	0	4	1	5	4.25	0
131127108	2.55	90	4.52	112	0.56	18.7	96	1	0	0	0	0	0	0	0	0	0	1	64	1	168.1	65.55	23.2	0	64.3	0	1	0	0	0	130	2	0	400	600	1	9.3	370	392	7.5	34.7	1	4	1	19	5	1
131128107	1.83	102	2.52	99	0.73	13.4	83	0	0	0	0	0	0	0	0	0	0	0	72	1	155.8	57.5	23.7	0	48.6	0	1	0	0	0	155	2.42	1	400	370	0	7.6	390	336	2.5	9.2	0	5	0	3	2.27	0
131202114								0							0	0	0	1	65	1	167.8	77	27.3	0	64	0	0	0	0	0	135	1.67	0	490	450	1	7	490	416	0	7.6	0	5	0	3	2.15	0
131202115	2.36	87	3.75	97	0.63	15.7	94	1	0	0	0	0	0	0	0	0	0	1	64	1	162.4	54.1	20.5	1	59.1	1	1	2	0	0	185	2.58	1	480	496	1	8.4	460	352	4.2	29	1	4	1	9	5	1
131203124	3.04	89	4.49	95	0.68	22.7	97	1	0	0	0	0	0	0	1	0	0	1	55	0	176.8	72.6	23.2	0	72.2	0	0	2	0	0	200	3	1	560	544	1	7.5	560	400	0	26.5	1	5	0	4	2.74	0
131203126	3.14	108	4.26	108	0.74	25.4	119	0	0	0	0	0	0	0	0	0	0	1	56	0	164.7	72.4	26.7	0	61.2	0	1	0	0	0	150	2.42	1	440	400	0	6.5	470	352	-6.8	12	1	5	0	3	1.94	0
131204111	2	88	2.39	71	0.84	15.1	95	0	0	0	0	0	0	0	0	0	0	1	74	1	160.8	68.2	26.4	0	57.6	0	0	2	0	0	295	3.83	1	440	350	0	6.1	410	312	6.8	10.9	1	4	1	5	4.1	0
131206106	3	117	4.42	112	0.68	16.2	92	1	0	0	0	0	0	0	0	0	0	1	78	1	173.5	73.7	24.5	0	69.2	0	1	1	0	0	100	1.33	0	600	448	1	6.5	600	424	0	5.4	0	6	0	7	5	1
131206107	2.08	120	3.48	141	0.6	12.8	77	1	0	0	0	0	0	1	0	0	0	0	70	1	151.6	59.45	25.9	0	44.8	0	1	1	0	0	165	2.58	1	440	280	0	6.3	450	272	-2.3	2.9	0	4	1	4	1.09	0
131209120	2.34	101	3.15	101	0.74	16.2	93	0	0	0	0	0	0	0	0	0	0	0	58	0	162.1	52	19.8	1	54.3	0	1	0	0	0	85	1.08	0	320	440	1	8.1	330	408	-3.1	7.3	0	4	1	3	2.03	0
131210128	2.17	79	4.01	96	0.54	21.7	116	1	0	0	0	0	0	0	0	0	0	1	76	1	176.3	77.5	24.9	0	71.7	0	1	2	0	0	355	5	1	560	560	1	7.8	560	496	0	11.4	1	5	0	6	4.09	0
131211084	3.46	115	4.44	107	0.78	25	115	0	0	0	0	0	0	0	0	0	0	1	59	0	168.3	75.2	26.5	0	64.5	0	1	2	0	0	230	3.75	1	490	450	1	7	490	408	0	9.3	0	6	0	5	3.18	0
131212111	1.76	96	2.34	92	0.75	13.2	77	0	0	0	0	0	0	1	0	0	0	0	66	1	152.9	62	26.5	0	46	0	1	1	0	0	200	3	1	480	456	1	9.9	480	344	0	24.6	1	5	0	4	3.2	0
131212115	2.11	89	3.96	114	0.53	19.6	130	1	0	0	0	0	0	0	0	0	0	1	72	1	162.6	58.35	22.1	0	59.3	0	0	1	0	0	60	0.75	0	480	480	1	8.1	480	448	0	6.7	0	4	1	3	2.12	0
131213113	2.78	123	3.28	106	0.85	21	101	0	0	0	0	0	0	0	0	0	0	0	63	1	164	73.4	27.3	0	56.1	0	0	1	0	0	55	0.92	0	440	450	1	8	440	424	0	5.8	0	4	1	3	2.83	0
131216116	2.19	85	3.44	95	0.64	15.8	93	1	0	0	0	0	0	0	0	0	0	1	68	1	162.3	62	23.5	0	59	0	1	0	1	0	120	1.58	0	480	480	1	8.1	460	440	4.2	8.3	0	4	1	4	3.17	0
131216117	3.15	93	4.08	86	0.77			0	0	0	0	0	0		0	0	0	1	59	0	178.8	78.3	24.5	0	74	0	0	1	0	0	150	2.33	1	440	430	0	5.8	470	408	-6.8	5.1	0	3	1	3	1.79	0
131217125	4.97	158	6.63	146	0.75	27	130	0	0	0	0	0	0	0	0	0	0	1	66	1	177.2	70.5	22.5	0	72.6	0	0	0	0	0	70	0.83	0	490	560	1	7.7	500	504	-2	10	1	4	1	2	1.1	0
131217126	4.58	95	5.45	90	0.84	28.7	86	0	0	0	0	0	0	0	0	0	0	1	21	0	184.9	80.8	23.6	0	79.6	0	0	0	0	0	125	1.75	0	560	600	1	7.5	520	500	7.1	16.7	1	5	0	4	2.94	0
131218111	1.7	68	3.45	95	0.49	14.1	85	1	1	0	0	0	1	0	0	0	0	1	69	1	164	60	22.3	0	60.6	1	1	0	0	0	255	2.42	1	480	480	1	7.9	480	464	0	3.3	0	4	1	4	3.16	0
131219119	4.11	91	4.29	77	0.96	25.6	86	0	0	0	0	0	0	0	0	0	0	1	20	0	174.3	65.35	21.5	0	69.9	1	0	0	0	1	335	4.08	1	450	560	1	8	450	524	0	6.4	0	3	1	4	3.36	0
131219121								0							0	0	1	1	20	0	181.8	63.7	19.3	1	76.8	0	0	0	0	0	35	0.42	0	490	550	1	7.2	480	528	2	4	0	4	1	2	1.63	0
131220119	2.2	92	3.8	109	0.58	15.8	105	1	0	0	0	0	0	0	0	0	0	1	71	1	163.3	55.1	20.7	1	59.9	1	1	1	0	0	255	3.83	1	490	520	1	8.7	440	368	10.2	29.2	1	5	0	7	5	1
131220121	1.84	85	2.24	75	0.82			0	0	0	0	0	0		0	0	0	0	65	1	160	60.3	23.6	0	52.4	0	1	2	0	0	105	1.5	0	480	400	0	7.6	460	372	4.2	7	0	5	0	4	2.94	0
131220123	2.38	111	2.85	100	0.84	15.1	84	0	0	0	0	0	0	0	0	0	0	0	53	0	153.1	55.3	23.6	0	46.1	0	0	0	0	0	70	1	0	440	470	1	10.2	410	424	6.8	9.8	1	4	1	2	1.09	0
131220125	2.15	111	2.69	102	0.8			0	0	0	0	0	0		0	0	1	0	60	0	152.6	60.35	25.9	0	45.7	0	0	0	0	0	45	0.58	0	440	400	0	8.8	440	384	0	4	0	5	0	4	2.04	0
131223112	3.2	104	4.13	98	0.77	27.1	130	0	0	0	0	0	0	0	0	0	0	1	55	0	167.4	66.15	23.6	0	63.7	0	1	0	0	0	110	1.67	0	490	500	1	7.8	480	468	2	6.4	0	5	0	3	1.93	0
131224118	3.42	83	3.92	77	0.87	20.9	73	0	0	0	0	0	0	1	0	0	0	1	25	0	169.5	68.3	23.8	0	65.6	0	0	0	0	0	50	1	0	450	400	0	6.1	440	376	2.2	6	0	5	0	2	1.2	0
131224121	2.6	104	3.18	93	0.82	17.7	100	0	0	0	0	0	0	0	0	0	0	1	62	1	157.5	59.7	24.1	0	54.6	0	1	1	0	0	230	3.25	1	440	500	1	9.2	420	456	4.5	8.8	0	4	1	7	5	1
131226113	1.74	104	2.21	94	0.79	15.9	97	0	0	0	0	0	0	0	0	0	0	0	66	1	147.5	60.15	27.6	0	41	1	1	0	0	0	175	2.42	1	400	400	0	9.8	390	360	2.5	10	1	4	1	5	3.3	0
131227120								0							1	0	0	1	67	1	168.1	66.85	23.7	0	64.3	0	0	2	0	0	135	2.17	1	490	500	1	7.8	470	360	4.1	28	1	5	0	4	3.05	0
131227123	2.52	105	2.75	97	0.92	16.8	92	0	0	0	0	0	0	0	0	0	0	0	50	0	158.4	52.15	20.8	1	51	0	0	2	0	0	55	0.67	0	440	410	0	8	390	368	11.4	10.2	1	5	0	2	1.1	0
131230134	2.22	98	3.74	107	0.59			1	0	0	0	0	0		0	0	0	1	81	1	166.4	56.9	20.5	1	62.7	0	0	0	0	0	70	0.83	0	520	496	1	7.9	520	392	0	21	1	0	1	3	2.24	0
131230135	2.47	82	3.75	87	0.66			1	0	0	0	0	0		0	0	0	1	66	1	173.2	63.5	21.2	1	68.9	0	1	2	0	0	170	2.67	1	480	560	1	8.1	470	360	2.1	35.7	1	2	1	8	5	1
131230136	2.31	122	2.72	104	0.85			0	0	0	0	0	0		0	0	0	0	65	1	153.3	69.55	29.6	0	46.3	0	1	1	0	0	250	3.75	1	400	416	0	9	390	384	2.5	7.7	0	5	0	11	5	1
131231122	1.77	87	2.97	97	0.6	9.6	89	1	0	0	0	0	0	0	1	0	0	1	77	1	157.2	41.8	16.9	1	54.4	0	1	2	0	0	105	1.58	0	420	448	1	8.2	430	376	-2.4	16.1	1	4	1	14	5	1
131231124	3	114	3.62	106	0.83	21.9	108	0	0	0	0	0	0	0	0	0	0	0	46	0	161.9	58.5	22.3	0	54.1	0	0	0	0	0	80	0.67	0	480	450	1	8.3	470	408	2.1	9.3	0	5	0	2	1.26	0
131231126	2.4	104	3.45	109	0.7	20.4	104	0	0	0	0	0	0	0	0	0	0	0	67	1	166.1	63.85	23.1	0	58	0	1	0	0	0	140	2.08	0	480	480	1	8.3	480	448	0	6.7	0	4	1	5	3.88	0
131231127	1.46	88	1.93	80	0.76	8	55	0	0	1	0	0	0	1	0	0	1	0	76	1	156	50.35	20.7	1	48.8	0	0	0	0	0	40	0.58	0	420	420	0	8.6	400	368	4.8	12.4	1	5	0	5	0.88	0
140102120	2.35	133	2.8	114	0.84			0	0	0	0	0	0		0	0	0	0	63	1	150.6	56.5	24.9	0	43.9	0	0	0	0	0	165	2.5	1	410	440	1	10	400	408	2.4	7.3	0	6	0	4	0.9	0
140102123	2.6	113	3.29	106	0.79	15.4	86	0	0	0	0	0	0	0	0	0	0	0	57	0	161	53.55	20.7	1	53.3	0	0	0	0	0	140	2.08	0	490	448	1	8.4	480	428	2	4.5	0	4	1	3	2.17	0
140102124	3.55	123	4.88	117	0.73			0	0	0	0	0	0		1	0	0	1	68	1	171.4	76.8	26.1	0	67.3	1	1	1	0	0	145	2.08	0	540	496	1	7.4	540	444	0	10.5	1	0	1	4	3.19	0
140102125	2.1	88	2.75	80	0.76	17	111	0	0	0	0	0	0	0	0	0	0	1	70	1	160.9	64.8	25	0	57.7	0	0	2	0	0	195	2.75	1	460	464	1	8	450	416	2.2	10.3	1	5	0	5	2.59	0
140103126	3.41	91	4.18	85	0.82	27.1	101	0	0	0	0	0	0	0	0	0	0	1	43	0	174.6	76.95	25.2	0	70.2	0	0	0	0	0	365	6.08	1	410	550	1	7.8	420	440	-2.4	20	1	5	0	5	3.15	0
140103128	4.88	111	5.67	101	0.86			0	0	0	0	0	0		0	0	0	1	30	0	181.6	64.7	19.6	1	76.6	0	0	1	0	0	40	0.5	0	490	600	1	7.8	470	552	4.1	8	0	5	0	2	0.98	0
140107130	2.89	93	4.24	100	0.68	24.6	112	1	0	0	0	0	0	0	0	0	0	1	57	0	169.8	73.25	25.4	0	65.8	1	1	2	0	0	180	2.25	1	480	450	1	6.8	480	416	0	7.6	0	5	0	5	3.69	0
140107131	2.71	97	3.33	85	0.81	28.2	145	0	0	0	0	0	0	0	0	0	0	1	62	1	167.4	72.75	26	0	63.7	0	1	0	0	0	205	3.17	1	380	500	1	7.8	390	456	-2.6	8.8	0	5	0	5	2.78	0
140107135	3.54	111	4.32	106	0.82	23.3	94	0	0	0	0	0	0	0	0	0	0	1	45	0	161.5	79.2	30.4	0	58.3	0	0	0	0	0	110	1.58	0	460	470	1	8.1	440	440	4.3	6.4	0	5	0	3	0.99	0
140109118	2.3	81	2.52	70	0.91			0	0	0	0	0	0		0	0	0	0	33	0	158	45.75	18.3	1	50.6	0	0	0	0	0	155	2.33	1	400	400	0	7.9	400	384	0	4	0	5	0	4	3.22	0
140109119	3.81	93	4.53	85	0.84	24	89	0	0	0	0	0	0	0	0	0	0	1	39	0	178.7	67.4	21.1	1	73.9	0	0	0	0	0	95	1.5	0	460	560	1	7.6	450	528	2.2	5.7	0	5	0	6	5	1
140109123	3.66	118	4.54	107	0.81	22.6	93	0	0	0	0	0	0	0	0	0	0	1	56	0	168.6	83.95	29.5	0	64.7	0	0	0	0	0	45	0.67	0	420	480	1	7.4	430	448	-2.4	6.7	0	5	0	2	1.34	0
140110103	2.85	115	4.01	115	0.71	21	124	0	0	0	0	0	0	0	0	0	0	1	65	1	159.8	61.4	24	0	56.7	0	0	0	0	0	35	0.58	0	440	450	1	7.9	440	432	0	4	0	5	0	2	1	0
140110108	2.12	75	2.67	74	0.79	15.8	71	0	1	0	0	0	0	1	0	0	0	0	36	0	160.5	66.05	25.6	0	52.9	0	1	2	0	0	330	5.17	1	440	470	1	8.9	440	416	0	11.5	1	5	0	5	2.8	0
140113123								0							0	0	0	0	56	0	150	52.5	23.3	0	43.3	0	0	0	0	0	55	0.83	0	400	420	0	9.7	370	416	7.5	1	0	5	0	3	1.15	0
140113126	3.4	101	3.71	81	0.92	23.7	110	0	0	0	0	0	0	0	0	0	0	1	52	0	173	61.9	20.7	1	68.7	0	1	2	0	0	165	2.58	1	490	560	1	8.2	480	520	2	7.1	0	4	1	4	1.82	0
140113127	3.31	102	4.34	103	0.76	16.4	69	0	0	0	0	0	0	1	0	0	0	1	47	0	152	73.45	31.8	0	49.6	0	1	1	0	0	170	2.33	1	360	480	1	9.7	350	432	2.8	10	1	3	1	8	5	1
140114120	3.46	112	4.61	108	0.75	27	122	0	0	0	0	0	0	0	0	0	0	1	57	0	170.1	71.25	24.6	0	66.1	0	1	0	0	0	180	2.25	1	540	500	1	7.6	550	384	-1.9	23.2	1	4	1	10	5	1
140114121	3.21	99	4.32	99	0.74			0	0	0	0	0	0		0	0	0	1	53	0	170	69.55	24.1	0	66	0	1	0	0	0	135	1.92	0	520	480	1	7.3	520	456	0	5	0	4	1	3	2.29	0
140114125	2.17	150	2.41	115	0.9	16.6	114	0	0	0	0	0	0	0	0	0	0	0	70	1	144.8	50.45	24.1	0	38.6	0	0	2	0	0	185	2.92	1	320	380	0	9.8	310	312	3.1	17.9	1	4	1	6	4.92	0
140114126	2.19	125	3.27	131	0.67	13.7	90	1	0	0	0	0	0	0	0	0	0	0	71	1	154.8	53.9	22.5	0	47.7	0	1	0	0	0	115	1.58	0	370	400	0	8.4	370	368	0	8	0	0	1	3	1.89	0
140115127	2.71	138	3.64	121	0.74	15.6	122	0	0	0	0	0	0	0	0	0	0	1	80	1	158.7	56.45	22.4	0	55.7	0	1	2	0	0	175	2.83	1	450	440	1	7.9	450	192	0	56.4	1	2	1	9	5	1
140115128	1.78	108	2.56	108	0.7	16.8	103	0	0	0	0	0	0	0	0	0	0	0	73	1	152.9	58.6	25.1	0	46	0	1	2	0	0	215	3.42	1	400	400	0	8.7	380	332	5	17	1	5	0	6	5	0
140115129	3.43	128	4.65	114	0.74	17.7	111	0	0	0	0	0	0	0	0	0	0	1	76	1	173	57.9	19.3	1	68.7	0	0	2	0	0	125	2	0	540	500	1	7.3	550	416	-1.9	16.8	1	0	1	3	1.54	0
140115130	0.99	36	3.97	105	0.25	7.7	52	1	1	1	0	0	1	1	0	0	1	1	62	1	164	41.7	15.5	1	60.6	0	0	2	0	0	210	3.33	1	420	460	1	7.6	400	424	4.8	7.8	0	0	1	27	5	1
140116116	3.19	107	3.83	92	0.83	20.9	99	0	0	0	0	0	0	0	0	0	1	1	61	1	168	75.4	26.7	0	64.2	0	1	0	0	0	105	1.58	0	490	500	1	7.8	500	488	-2	2.4	0	4	1	3	2.34	0
140116117	1.74	76	3	83	0.58	13	109	1	1	0	0	0	0	0	0	0	1	1	80	1	167.8	42.7	15.2	1	64	0	1	0	0	0	140	2.17	1	480	500	1	7.8	490	452	-2.1	9.6	1	4	1	7	5	1
140116119	2.7	92	3.34	83	0.81	20.2	109	0	0	0	0	0	0	0	0	0	0	1	59	0	165.8	55.35	20.1	1	62.2	0	0	2	0	0	90	1.42	0	480	480	1	7.7	440	312	8.3	35	1	5	0	4	2.99	0
140116120	2.49	96	2.88	86	0.86	17.8	95	0	0	0	0	0	0	0	0	0	0	0	42	0	158.5	52.85	21	1	51.1	0	0	0	0	0	40	0.58	0	400	420	0	8.2	420	376	-5	10.5	1	5	0	3	1.6	0
140116121	2.74	92	3.69	95	0.74	22.5	99	0	0	0	0	0	0	0	0	0	0	0	45	0	172.5	65.4	22	0	63.8	0	0	0	0	0	70	0.83	0	410	465	1	7.3	400	436	2.4	6.2	0	4	1	3	2.74	0
140117119	1.71	75	3.58	111	0.48	12.4	84	1	1	0	0	0	1	0	0	0	0	1	68	1	156.2	51.75	21.2	1	53.5	0	1	2	0	0	230	3.67	1	440	400	0	7.5	450	260	-2.3	35	1	0	1	36	5	1
140117120	2.64	98	3.86	99	0.68	20.4	105	1	0	0	0	0	0	0	0	0	0	1	68	1	169.5	72.8	25.3	0	65.6	0	1	0	0	0	130	2.08	0	490	520	1	7.9	490	496	0	4.6	0	5	0	5	4.3	0
140117121	1.84	109	2.31	98	0.8	13.2	88	0	0	0	0	0	0	0	1	0	1	0	66	1	150.2	50	22.2	0	43.5	0	1	0	0	0	145	2.25	1	400	400	0	9.2	400	352	0	12	1	5	0	4	3.14	0
140117123	2.16	112	2.91	109	0.74			0	0	0	0	0	0		0	0	0	0	65	1	156.2	53.1	21.8	0	49	0	1	1	0	0	205	3.17	1	400	344	0	7	410	344	-2.5	0	0	5	0	4	2.69	0
140121126	2.66	116	3.29	110	0.81	20.5	110	0	0	0	0	0	0	0	0	0	0	0	47	0	153.1	57.9	24.7	0	46.1	0	1	0	0	0	80	1.33	0	400	410	0	8.9	400	376	0	8.3	0	5	0	2	1.15	0
140121127	2.48	61	2.8	63	0.89	25	80	0	1	0	1	0	0	0	0	0	0	1	18	0	180.5	83.7	25.7	0	75.6	1	0	0	0	0	405	5.17	1	560	560	1	7.4	560	544	0	2.9	0	4	1	6	4.74	0
140121129	2.09	110	2.89	109	0.72	19.2	108	0	0	0	0	0	0	0	0	0	0	0	68	1	158	61.6	24.7	0	50.6	0	1	2	0	0	180	2.83	1	340	570	1	11.3	330	368	2.9	35.4	1	5	0	4	2.39	0
140121130	2.65	103	3.55	94	0.75	19.7	118	0	0	0	0	0	0	0	1	0	0	1	70	1	165.9	63.5	23.1	0	62.3	0	1	0	0	0	140	2.08	0	360	480	1	7.7	360	456	0	5	0	4	1	4	2.74	0
140122116	2.98	112	4.27	107	0.7	17.6	95	0	0	0	0	0	0	0	0	0	0	1	73	1	173	74.55	24.9	0	68.7	0	1	0	0	0	95	1.58	0	560	400	0	5.8	560	336	0	16	1	5	0	3	2.27	0
140122117	2.93	118	4.07	117	0.72	23.3	129	0	0	0	0	0	0	0	0	0	0	1	65	1	159.4	71.35	28.1	0	56.4	0	0	0	0	0	115	1.92	0	450	490	1	8.7	450	424	0	13.5	1	5	0	3	1.81	0
140122119								0							0	0	0	1	21	0	173.1	71.4	23.8	0	68.8	0	0	0	0	0	35	0.58	0	530	530	1	7.7	520	512	1.9	3.4	0	4	1	2	1.58	0
140123117	3.42	101	4.08	92	0.84			0	0	0	0	0	0		0	0	0	1	46	0	167.2	72.2	25.8	0	63.5	0	0	0	0	0	85	1.33	0	490	480	1	7.6	490	432	0	10	1	0	1	2	0.97	0
140123118	3.24	110	3.7	87	0.88			0	0	0	0	0	0		0	0	0	1	66	1	172.5	54.35	18.3	1	68.3	0	1	1	0	0	220	3.5	1	520	450	1	6.6	520	344	0	23.6	1	5	0	5	3.65	0
140123121								0							0	0	0	0	73	1	150.6	49.85	22	0	43.9	0	0	1	0	0	125	2	0	330	390	0	8.9	320	360	3	7.7	0	4	1	7	4.15	0
140123122	2.06	95	2.66	89	0.77	16.8	82	0	0	0	0	0	0	0	1	0	0	0	64	1	161	73.2	28.2	0	53.3	0	0	1	0	0	140	2.17	1	420	456	1	8.6	410	344	2.4	24.6	1	4	1	3	1.99	0
140127116	4.19	124	5.19	115	0.81	28.1	120	0	0	0	0	0	0	0	0	0	0	1	49	0	172	68.45	23.1	0	67.8	0	0	2	0	0	85	1.42	0	400	460	1	6.8	400	424	0	7.8	0	5	0	3	2.12	0
140129128	1.84	102	2.62	101	0.7			0	0	0	0	0	0		0	0	0	0	77	1	158.2	72.2	28.8	0	50.8	0	1	2	0	0	175	2.75	1	400	400	0	7.9	390	316	2.5	21	1	4	1	6	4.01	0
140203102	4.42	130	4.67	103	0.95			0	0	0	0	0	0		0	0	0	1	50	0	170.6	66.1	22.7	0	66.6	0	0	0	0	0	40	0.42	0	440	360	0	5.4	430	320	2.3	11.1	1	5	0	2	0.85	0
140204122	2.42	131	3.88	134	0.62	13.9	108	1	0	0	0	0	0	0	0	0	0	1	81	1	157.1	60.35	24.5	0	54.3	0	1	0	0	0	160	2.42	1	410	460	1	8.5	410	232	0	49.6	1	2	1	8	5	1
140205117	2.8	90	4.76	106	0.59	20.8	102	1	0	0	0	0	0	0	0	0	0	1	64	1	176.8	68.5	21.9	0	72.2	1	1	0	0	0	250	3.42	1	490	560	1	7.8	470	500	4.1	10.7	1	5	0	11	5	1
140205118	2.25	112	3.03	111	0.74	18	105	0	0	0	0	0	0	0	0	0	0	0	62	1	156	55.5	22.8	0	48.8	0	1	1	0	0	150	2.08	0	400	448	1	9.2	370	408	7.5	8.9	0	4	1	5	2.86	0
140206109	2.48	110	2.82	96	0.88	17.8	100	0	0	0	0	0	0	0	0	0	0	0	47	0	152.2	53.4	23.1	0	45.3	0	0	0	0	0	135	2.17	1	440	400	0	8.8	450	384	-2.3	4	0	5	0	3	2.25	0
140206112	2.87	113	3.87	103	0.74			0	0	0	0	0	0		0	0	0	1	71	1	167.2	72.35	25.9	0	63.5	0	1	0	0	0	110	1.58	0	480	380	0	6	480	328	0	13.7	1	4	1	5	3.1	0
140206115								0							0	0	0	1	43	0	169.6	72.85	25.3	0	65.7	0	0	0	0	0	20	0.42	0	410	544	1	8.3	400	504	2.4	7.4	0	5	0	3	2.15	0
140210126	1.84	71	2.91	77	0.63	11.1	60	1	1	0	0	0	0	1	0	0	0	1	69	1	167.2	66.8	23.9	0	63.5	0	0	1	0	0	110	1.67	0	440	440	1	6.9	450	376	-2.3	14.5	1	5	0	4	3.15	0
140211116	2.54	86	3.68	90	0.69	19.5	88	1	0	0	0	0	0	0	0	0	0	1	61	1	168.7	81.3	28.6	0	64.8	0	0	0	0	0	85	1.33	0	540	580	1	9	550	560	-1.9	3.4	0	5	0	2	1.27	0
140211117	3.05	103	3.87	102	0.79	22.6	97	0	0	0	0	0	0	0	0	0	0	0	39	0	166.3	69.35	25.1	0	58.1	0	0	0	0	0	120	1.92	0	420	460	1	7.9	420	440	0	4.3	0	4	1	3	1.85	0
140212114	1.96	108	2.64	103	0.74	14.2	81	0	0	0	0	0	0	0	0	0	0	0	68	1	154.6	61.45	25.7	0	47.5	0	1	1	0	0	135	2.08	0	410	400	0	8.4	400	352	2.4	12	1	5	0	4	2.36	0
140212115	2.31	96	4.09	118	0.56	10.8	67	1	0	0	0	0	0	1	0	0	0	1	70	1	161.9	61.35	23.4	0	58.6	0	0	1	0	0	50	0.58	0	440	450	1	7.7	420	344	4.5	23.6	1	5	0	9	4.05	0
140213131	2.66	90	3.42	86	0.78	22.7	103	0	0	0	0	0	0	0	0	0	0	1	55	0	163.6	74.9	28	0	60.2	0	0	1	0	0	115	1.75	0	480	496	1	8.2	440	464	8.3	6.5	0	4	1	4	2.06	0
140214099	2.09	79	3.81	97	0.55	21.1	123	1	0	0	0	0	0	0	0	0	0	1	72	1	170.6	67.25	23.1	0	66.6	0	1	1	0	0	125	1.83	0	480	480	1	7.2	450	376	6.3	21.7	1	5	0	12	5	1
140214100	2.98	105	3.92	98	0.76	28.6	127	0	0	0	0	0	0	0	0	0	0	1	64	1	168	86.8	30.8	0	64.2	0	1	0	0	0	120	1.83	0	540	540	1	8.4	540	456	0	15.6	1	5	0	4	3.86	0
140217101	2.88	100	2.96	98	0.97	16.1	78	0	0	0	0	0	0	1	0	0	0	0	18	0	154.8	41	17.1	1	47.7	0	0	0	0	0	55	1	0	410	260	0	5.5	400	240	2.4	7.7	0	0	1	2	0.98	0
140218119	2.27	91	2.79	72	0.81			0	0	0	0	0	0		0	0	0	1	79	1	172	61.3	20.7	1	67.8	0	1	0	0	0	145	2.08	0	540	440	1	6.5	550	416	-1.9	5.5	0	5	0	4	2.23	0
140219119	2.46	101	2.83	89	0.87	20.6	112	0	0	0	0	0	0	0	0	0	0	0	50	0	158.4	53	21.1	1	51	0	1	0	0	0	140	2.25	1	440	450	1	8.8	450	416	-2.3	7.6	0	5	0	5	3.33	0
140219120	1.54	85	2.02	82	0.76	13.7	94	0	0	0	0	0	0	0	0	0	0	0	58	0	147.8	43.3	19.8	1	41.3	0	0	2	0	0	150	2.42	1	320	330	0	8	320	256	0	22.4	1	5	0	3	2.17	0
140219121	2.46	85	3.08	76	0.8	20.4	96	0	0	0	0	0	0	0	0	0	0	1	61	1	168	76.75	27.2	0	64.2	0	0	0	0	0	55	0.58	0	520	620	1	9.7	520	592	0	4.5	0	6	0	3	0.65	0
140220118	2.52	97	3.55	105	0.71	19.6	95	0	0	0	0	0	0	0	0	0	0	0	47	0	162.1	60.7	23.1	0	54.3	0	1	1	0	0	145	2.25	1	420	448	1	8.3	430	432	-2.4	3.6	0	5	0	3	2.16	0
140221103	1.88	88	2.44	85	0.77			0	0	0	0	0	0		0	0	0	0	57	0	155.5	61.3	25.4	0	48.3	0	0	1	0	0	35	0.5	0	420	416	0	8.6	430	400	-2.4	3.8	0	5	0	4	2.25	0
140224109	1.83	81	2.35	79	0.78			0	0	0	0	0	0		0	0	0	0	51	0	155.6	54.9	22.7	0	48.4	0	0	2	0	0	135	2.08	0	400	400	0	8.3	400	344	0	14	1	0	1	6	4.99	0
140224110	1.59	95	2.29	94	0.69	12	73	1	0	0	0	0	0	1	0	0	0	0	73	1	154.7	53.95	22.5	0	47.6	0	1	0	0	0	110	1.67	0	400	400	0	8.4	380	360	5	10	1	0	1	5	3.06	0
140225122	2.06	75	3.7	95	0.56	12.2	70	1	1	0	0	0	0	1	0	0	0	1	66	1	166.5	56	20.2	1	62.8	1	1	1	0	0	235	3.33	1	400	500	1	8	400	456	0	8.8	0	0	1	7	5	1
140303099	1.55	118	2.23	116	0.7	10.5	68	0	0	0	0	0	0	1	0	0	0	0	70	1	138.3	62.5	32.7	0	32.7	0	1	1	0	0	130	1.92	0	410	450	1	13.8	400	376	2.4	16.4	1	5	0	4	3.53	0
140303100	2.86	117	4.13	112	0.69	18.2	103	1	0	0	0	0	0	0	1	0	0	1	75	1	167.8	72.4	25.7	0	64	0	0	2	0	0	225	3.5	1	480	550	1	8.6	460	488	4.2	11.3	1	5	0	6	3.82	0
140303101								0							0	0	0	1	16	0	159	44.55	17.6	1	56	0	0	0	0	0	45	0.42	0	540	300	0	5.4	530	272	1.9	9.3	0	4	1	3	2.01	0
140304115	2.08	90	3.49	99	0.6	14.8	97	1	0	0	0	0	0	0	0	0	1	1	77	1	164.8	64.1	23.6	0	61.3	0	1	0	0	0	115	1.75	0	340	448	1	7.3	340	432	0	3.6	0	4	1	8	5	1
140304118								0							0	0	1	1	46	0	170	60.3	20.9	1	66	0	0	0	0	0	45	0.67	0	520	450	1	6.8	500	416	3.8	7.6	0	5	0	3	2.18	0
140306130	3.89	113	5.15	111	0.76			0	0	0	0	0	0		0	0	0	1	50	0	173.5	68.1	22.6	0	69.2	0	0	1	0	0	65	0.75	0	480	450	1	6.5	470	432	2.1	4	0	5	0	4	0.76	0
140306133	2.81	120	3.43	104	0.82	15.7	90	0	0	0	0	0	0	0	0	0	0	1	66	1	157.1	67.5	27.3	0	54.3	0	1	1	0	0	120	1.83	0	490	500	1	9.2	480	448	2	10.4	1	4	1	4	2.73	0
140307124	1.99	130	2.61	115	0.76	12.9	80	0	0	0	0	0	0	0	0	0	0	0	79	1	153.6	62.4	26.4	0	46.6	0	0	1	1	1	90	1.33	0	490	450	1	9.7	490	412	0	8.4	0	4	1	2	1.28	0
140310120	3.19	109	4.11	106	0.78	27	128	0	0	0	0	0	0	0	0	0	0	1	52	0	161.2	63.55	24.5	0	58	0	0	0	0	0	115	1.75	0	450	480	1	8.3	440	400	2.2	16.7	1	5	0	4	2.97	0
140311097	2.46	96	3.46	97	0.71	16.2	87	0	0	0	0	0	0	0	0	0	0	1	63	1	160.4	70.85	27.5	0	57.3	0	0	0	0	0	150	2.42	1	490	500	1	8.7	500	464	-2	7.2	0	5	0	3	2.21	0
140311099	2.89	85	5.29	115	0.55			1	0	0	0	0	0		0	0	0	1	53	0	173.9	84.15	27.8	0	69.6	0	1	0	0	0	195	2.75	1	540	640	1	9.2	530	584	1.9	8.8	0	4	1	3	1.92	0
140312110	3.58	124	4.45	109	0.8			0	0	0	0	0	0		0	0	0	1	64	1	171.4	61.9	21.1	1	67.3	0	0	1	0	0	60	0.58	0	450	435	0	6.5	450	400	0	8	0	4	1	2	0.72	0
140313106	2.65	122	3.86	113	0.69	13.9	84	1	0	0	0	0	0	0	0	0	0	1	81	1	165.6	76.8	28	0	62	0	1	1	0	0	150	1.67	0	540	450	1	7.3	560	408	-3.7	9.3	0	5	0	4	3.14	0
140314111	2.73	108	3.43	91	0.8	20.4	125	0	0	0	0	0	0	0	0	0	0	1	72	1	167.7	57.4	20.4	1	63.9	0	0	1	0	0	105	1.42	0	440	510	1	8	440	464	0	9	0	5	0	18	5	1
140314112	1.54	110	2.28	109	0.68	12.3	97	1	0	0	0	0	0	0	0	0	0	0	78	1	149.7	46.4	20.7	1	43	0	1	0	0	0	165	2.42	1	320	336	0	7.8	320	352	0	-4.8	0	4	1	3	1.97	0
140317110	2.1	127	2.56	111	0.82	15.9	110	0	0	0	0	0	0	0	0	0	0	0	65	1	146.8	49.75	23.1	0	40.4	0	0	1	0	0	75	1.17	0	480	320	0	7.9	470	304	2.1	5	0	5	0	4	3.07	0
140317111	3.6	91	4.74	93	0.76	24.1	82	0	0	0	0	0	0	0	1	0	0	1	37	0	176	82.4	26.6	0	71.5	0	1	0	0	0	385	5.5	1	560	550	1	7.7	560	480	0	12.7	1	4	1	10	5	1
140319112	1.65	101	2.31	98	0.71	13.2	83	0	0	0	0	0	0	0	0	0	0	0	72	1	152.5	58.85	25.3	0	45.6	0	1	1	0	0	185	2	0	330	450	1	9.9	330	416	0	7.6	0	5	0	4	4.01	0
140320106	2.44	100	3.25	100	0.75	15.9	84	0	0	0	0	0	0	0	0	0	0	0	53	0	161.2	51.85	20	1	53.5	0	1	0	0	0	125	1.5	0	410	416	0	7.8	420	408	-2.4	1.9	0	5	0	4	2.75	0
140320111	3.49	102	4.66	100	0.75	25.9	112	0	0	0	0	0	0	0	0	0	0	1	52	0	174.1	69.9	23.1	0	69.7	0	1	0	0	0	140	2.08	0	540	400	0	5.7	530	360	1.9	10	1	0	1	6	4.85	0
140321113	3.27	98	5.73	124	0.57			1	0	0	0	0	0		0	0	1	1	57	0	175.7	65	21.1	1	71.2	0	0	0	0	0	180	2.67	1	480	560	1	7.9	470	528	2.1	5.7	0	4	1	6	5	1
140321114	3.52	113	5.26	117	0.67			1	0	0	0	0	0		0	0	0	1	67	1	175.5	68.65	22.3	0	71	0	1	1	0	0	110	1.33	0	560	544	1	7.7	560	544	0	0	0	4	1	4	2.99	0
140325115	2.81	116	3.37	105	0.83	17.8	91	0	0	0	0	0	0	0	1	0	0	0	52	0	160.5	58.9	22.9	0	52.9	1	1	0	0	0	100	1.42	0	490	550	1	10.4	490	496	0	9.8	1	4	1	3	2.18	0
140326109	2.69	95	3.53	88	0.76	18.2	88	0	0	0	0	0	0	0	0	0	0	1	64	1	169.4	78.25	27.3	0	65.5	0	0	0	0	0	160	2.25	1	520	528	1	8.1	510	496	1.9	6.1	0	4	1	5	4.05	0
140326116	1.83	94	2.85	106	0.64			1	0	0	0	0	0		0	0	1	0	63	1	155.7	51.8	21.4	1	48.5	0	0	1	0	0	140	1.42	0	410	300	0	6.2	430	248	-4.9	17.3	1	7	0	47	5	1
140327101	2.69	109	3.09	96	0.87	17.8	91	0	0	0	0	0	0	0	0	0	0	0	47	0	158.3	57.4	22.9	0	50.9	0	0	0	0	0	145	2.08	0	450	448	1	8.8	460	404	-2.2	9.8	1	5	0	7	5	1
140328117	1.91	104	2.54	97	0.75	14.6	99	0	0	0	0	0	0	0	0	0	0	0	72	1	154	48.3	20.4	1	47	0	0	1	0	0	45	0.42	0	370	400	0	8.5	380	392	-2.7	2	0	5	0	3	2.1	0
140401107	3.61	122	4.93	120	0.73	21.4	104	0	0	0	0	0	0	0	0	0	0	1	60	0	169	67.85	23.8	0	65.1	0	0	2	0	0	65	0.75	0	520	520	1	8	530	504	-1.9	3.1	0	4	1	4	0.86	0
140401108	3.55	114	4.08	97	0.87	24.2	105	0	0	0	0	0	0	0	0	0	0	1	53	0	167.4	73.5	26.2	0	63.7	0	0	0	0	0	110	1.58	0	600	520	1	8.2	600	496	0	4.6	0	5	0	4	1.03	0
140401110	1.94	79	3.09	86	0.63	14.2	86	1	0	0	0	0	0	0	0	1	1	1	72	1	165	64.7	23.8	0	61.5	0	0	1	0	1	60	0.92	0	490	470	1	7.6	480	440	2	6.4	0	4	1	2	1.8	0
140402115	1.52	80	2.05	74	0.74			0	0	0	0	0	0		0	0	0	1	73	1	151.6	55.6	24.2	0	49.3	0	0	0	0	0	185	2.83	1	460	420	0	8.5	470	392	-2.2	6.7	0	5	0	6	4.99	0
140403091	3.2	125	4.02	120	0.8	17.5	80	0	0	0	0	0	0	0	0	0	0	0	47	0	161.3	67.1	25.8	0	53.6	0	0	1	0	0	115	1.75	0	440	400	0	7.5	440	392	0	2	0	5	0	2	0.89	0
140403093								0							0	0	0	1	67	1	159	55.9	22.1	0	56	0	1	0	0	0	155	1.67	0	490	448	1	8	490	376	0	16.1	1	5	0	4	3.17	0
140403094	1.93	72	3.66	95	0.53	14.1	79	1	1	0	0	0	0	1	0	0	0	1	67	1	167.2	64.7	23.1	0	63.5	0	1	2	0	0	355	5.08	1	500	510	1	8	480	208	4	59.2	1	5	0	11	5	1
140404090	2.58	113	3.29	97	0.78	14.9	110	0	0	0	0	0	0	0	0	0	0	1	74	1	163	54.95	20.7	1	59.6	0	1	1	0	0	410	3.83	1	480	480	1	8.1	470	440	2.1	8.3	0	5	0	21	5	1
140404091	3.03	100	4.34	104	0.7	22.9	107	0	0	0	0	0	0	0	0	0	0	1	58	0	169.1	73.35	25.7	0	65.2	0	1	1	0	0	170	2.5	1	490	500	1	7.7	500	448	-2	10.4	1	5	0	4	3.1	0
140407112	2.13	89	2.71	86	0.79			0	0	0	0	0	0		1	0	0	0	49	0	157.5	54.75	22.1	0	50.1	0	0	0	0	0	150	2.25	1	410	400	0	8	420	356	-2.4	11	1	5	0	5	3.94	0
140407113	2.82	109	3.49	103	0.81			0	0	0	0	0	0		0	0	0	0	47	0	162.7	52.85	20	1	54.9	0	0	0	0	0	75	1	0	440	430	0	7.8	440	408	0	5.1	0	5	0	3	1.93	0
140407114	3.93	97	4.54	104	0.87			0	0	0	0	0	0		0	0	0	1	19	0	180	65.2	20.1	1	75.1	0	0	0	0	0	55	0.83	0	540	576	1	7.7	510	520	5.6	9.7	1	5	0	2	1.83	0
140408106	3.69	102	4.63	99	0.8	25.7	99	0	0	0	0	0	0	0	0	0	0	1	42	0	170.4	62.9	21.7	0	66.4	0	0	0	1	1	85	1.25	0	530	544	1	8.2	520	488	1.9	10.3	1	5	0	3	2.24	0
140409132	3.61	123	4.68	114	0.77	28.3	141	0	0	0	0	0	0	0	0	0	0	1	61	1	167.9	66.2	23.5	0	64.1	0	0	1	0	1	70	0.92	0	460	536	1	8.4	480	496	-4.3	7.5	0	7	0	2	0.96	0
140409133	2.83	100	3.62	92	0.78	16.6	97	0	0	0	0	0	0	0	0	0	0	1	60	0	165.4	56.6	20.7	1	61.8	0	1	0	0	0	180	2.42	1	530	480	1	7.8	510	344	3.8	28.3	1	8	0	8	5	1
140410108								0							0	0	0	1	52	0	160.2	63.55	24.8	0	57.1	0	0	1	0	0	65	0.92	0	450	490	1	8.6	460	496	-2.2	-1.2	0	5	0	2	1.22	0
140410109	1.53	92	2.16	93	0.71	15.3	104	0	0	0	0	0	0	0	0	0	0	0	66	1	147.6	48.5	22.3	0	41.1	0	0	1	0	0	165	2.33	1	320	344	0	8.4	330	312	-3.1	9.3	0	5	0	4	3.24	0
140410113	3.33	100	4.46	97	0.75	17.2	73	0	0	0	0	0	0	1	0	0	0	1	54	0	173.5	73.6	24.4	0	69.2	0	1	1	0	0	155	2.42	1	370	560	1	8.1	380	392	-2.7	30	1	5	0	4	3.25	0
140414127	1.26	71	2.29	92	0.55	17.7	102	1	1	1	0	0	0	0	0	0	0	0	69	1	153.1	70.9	30.2	0	46.1	0	1	0	0	0	95	1.08	0	400	500	1	10.8	400	464	0	7.2	0	5	0	3	1.97	0
140416111	1.41	71	2.62	88	0.54	10.2	90	1	1	1	0	0	0	0	0	0	0	1	75	1	155.1	48.9	20.3	1	52.5	0	1	2	0	0	240	3.25	1	410	420	0	8	400	268	2.4	36.2	1	0	1	10	5	1
140416112	4.09	95	4.83	92	0.85	23.7	83	0	0	0	0	0	0	0	0	0	0	1	21	0	171.7	63	21.4	1	67.6	0	0	0	0	0	35	0.33	0	490	568	1	8.4	500	560	-2	1.4	0	5	0	3	2	0
140416113	3.54	107	4.59	102	0.77			0	0	0	0	0	0		0	0	0	1	55	0	171.8	57.5	19.5	1	67.7	0	0	0	0	0	75	0.83	0	480	576	1	8.5	450	504	6.3	12.5	1	5	0	3	2	0
140417108	2.57	100	3.82	96	0.67			1	0	0	0	0	0		0	0	1	1	79	1	173.9	73.7	24.4	0	69.6	0	0	1	0	0	165	2.5	1	560	560	1	8	550	488	1.8	12.9	1	5	0	5	3.96	0
140422109	2.46	93	4.32	113	0.57	19.8	102	1	0	0	0	0	0	0	0	0	0	1	67	1	166.3	73.45	26.6	0	62.6	0	1	0	0	0	215	2.75	1	490	520	1	8.3	480	472	2	9.2	0	5	0	9	5	1
140422110	2.26	94	2.7	85	0.84			0	0	0	0	0	0		0	0	0	0	52	0	160.8	51.69	20	1	53.1	0	0	0	0	0	225	3.17	1	420	410	0	7.7	430	404	-2.4	1.5	0	5	0	4	1.81	0
140423110	1.92	138	2.95	148	0.65	14.2	100	1	0	0	0	0	0	0	0	0	0	0	67	1	141.5	48.8	24.4	0	35.6	0	1	1	0	0	175	2.58	1	290	330	0	9.3	280	296	3.4	10.3	1	5	0	4	3.5	0
140423111	2.96	94	3.91	93	0.76	24.2	103	0	0	0	0	0	0	0	0	0	0	1	52	0	165.5	76.9	28.1	0	61.9	0	1	0	0	0	135	2	0	540	490	1	7.9	520	432	3.7	11.8	1	5	0	7	5	1
140425104	1.73	130	2.43	119	0.71	14	83	0	0	0	0	0	0	0	0	0	0	0	80	1	149.8	69.4	30.9	0	43.1	0	1	0	0	0	155	2.33	1	220	390	0	9	220	336	0	13.8	1	5	0	4	2.08	0
140428108								0							0	0	0	1	20	0	176	76.6	24.7	0	71.5	0	0	0	0	0	45	0.67	0	490	560	1	7.8	470	512	4.1	8.6	0	4	1	3	2.04	0
140429121	2.15	138	2.73	120	0.79	9.6	64	0	0	0	0	0	0	1	0	0	0	0	74	1	152.3	55	23.7	0	45.4	0	0	1	0	0	145	1.92	0	420	400	0	8.8	410	368	2.4	8	0	5	0	3	1.85	0
140502131	2.8	96	2.83	92	0.99	19.6	93	0	0	0	0	0	0	0	0	0	0	0	18	0	156.5	41	16.7	1	49.2	0	0	0	0	0	150	1.5	0	400	400	0	8.1	400	368	0	8	0	5	0	8	5	1
140507107	2.83	122	4.07	122	0.7			0	0	0	0	0	0		0	0	1	1	69	1	156.7	39.1	15.9	1	53.9	0	1	2	0	0	160	2.25	1	420	410	0	7.6	420	408	0	0.5	0	5	0	4	2.81	0
140508120	1.04	60	2.33	92	0.45	10.5	73	1	1	1	0	0	1	1	0	0	0	0	78	1	159.5	51.4	20.2	1	52	0	0	1	0	0	85	1.17	0	420	420	0	8.1	430	400	-2.4	4.8	0	4	1	2	1.24	0
140508125	3.1	86	4.46	97	0.7	23.7	87	0	0	0	0	0	0	0	0	0	0	1	40	0	169.2	85	29.7	0	65.3	0	1	0	0	0	150	2	0	520	520	1	8	510	492	1.9	5.4	0	5	0	4	2.94	0
140509112	2	133	2.62	118	0.76	12.4	66	0	0	0	0	0	0	1	0	0	0	0	77	1	152.2	79.65	34.4	0	45.3	0	1	0	0	0	235	1.33	0	440	500	1	11	450	432	-2.3	13.6	1	4	1	8	2.56	0
140512107	1.36	80	1.61	68	0.84	11.5	84	0	0	1	0	0	0	0	0	0	0	0	65	1	148.1	42.95	19.6	1	41.6	0	0	2	0	0	205	2.92	1	480	344	0	8.3	470	240	2.1	30.2	1	4	1	4	3.52	0
140513114	1.97	91	2.7	94	0.73	17.9	111	0	0	0	0	0	0	0	1	0	0	0	57	0	155.4	46.3	19.2	1	48.2	0	1	0	0	0	140	2.17	1	370	400	0	8.3	370	376	0	6	0	4	1	4	3.03	0
140514111	2.59	102	4.08	106	0.63	12.6	75	1	0	0	0	0	0	1	0	0	0	1	75	1	169.8	68.35	23.7	0	65.8	1	1	1	1	0	205	2.83	1	520	500	1	7.6	500	456	3.8	8.8	0	5	0	6	5	1
140515124	2.67	99	3.59	101	0.74	16.8	79	0	0	0	0	0	0	1	0	0	0	0	54	0	169.7	63.55	22.1	0	61.2	0	0	0	0	0	120	1.92	0	480	460	1	7.5	480	432	0	6.1	0	4	1	4	2.11	0
140515125								0							0	0	0	0	21	0	170.8	54.15	18.6	1	62.2	0	0	0	0	0	35	0.58	0	490	450	1	7.2	500	432	-2	4	0	5	0	3	2.05	0
140515126	3.32	122	4.57	117	0.73	26.5	137	0	0	0	0	0	0	0	0	0	0	1	67	1	169.2	74.1	25.9	0	65.3	0	0	0	0	0	135	1.83	0	520	480	1	7.4	520	436	0	9.2	0	5	0	3	1.89	0
140516098	3.19	93	4.11	90	0.78			0	0	0	0	0	0		0	0	0	1	48	0	170	63.7	22	0	66	1	0	0	0	0	220	2.25	1	490	550	1	8.3	490	368	0	33.1	1	0	1	7	5	1
140516101	2.67	110	3.4	107	0.79	19.3	108	0	0	0	0	0	0	0	0	0	0	0	47	0	157.9	50.4	20.2	1	50.5	0	0	0	0	0	80	0.75	0	440	300	0	5.9	440	280	0	6.7	0	5	0	2	1.15	0
140520109	1.9	102	2.21	85	0.86			0	0	0	0	0	0		0	0	0	0	65	1	155.5	71.95	29.8	0	48.3	0	0	0	0	0	65	0.83	0	260	450	1	9.3	270	444	-3.8	1.3	0	5	0	2	0.98	0
140520113								0							0	0	1	1	18	0	180	64.45	19.9	1	75.1	0	0	0	0	0	40	0.42	0	520	450	1	6	550	432	-5.8	4	0	5	0	4	3.4	0
140521107	2.24	120	2.93	112	0.76	16.1	93	0	0	0	0	0	0	0	0	0	0	0	68	1	157.5	60.2	24.3	0	50.1	0	1	0	0	0	115	1.5	0	400	400	0	8	400	368	0	8	0	5	0	3	2.18	0
140521108	2.51	89	3.23	81	0.78			0	0	0	0	0	0		0	0	0	1	65	1	168.4	62.75	22.1	0	64.6	0	1	1	0	0	230	3	1	400	496	1	7.7	410	456	-2.5	8.1	0	5	0	8	5	1
140522107	1.51	69	2.49	77	0.61			1	1	0	0	0	0		0	0	0	1	73	1	160.3	65.45	25.5	0	57.2	0	0	2	0	0	215	3.17	1	440	480	1	8.4	450	360	-2.3	25	1	5	0	4	2.14	0
140522108	2.92	122	3.82	113	0.76			0	0	0	0	0	0		0	0	1	1	66	1	159.1	72.15	28.5	0	56.1	0	1	1	0	0	165	2.5	1	480	550	1	9.8	470	520	2.1	5.5	0	0	1	4	2.67	0
140522110	2.54	115	3.26	110	0.78	18.7	107	0	0	0	0	0	0	0	0	0	1	0	56	0	157.3	54.8	22.1	0	50	0	0	0	0	0	70	0.92	0	400	400	0	8	400	368	0	8	0	5	0	2	1.2	0
140522111	1.93	173	2.46	140	0.78	10.4	92	0	0	0	0	0	0	0	0	0	1	0	82	1	145	45.25	21.5	0	38.8	0	1	2	0	0	135	2.08	0	400	400	0	10.3	380	288	5	28	1	5	0	4	3.12	0
140523108	3.15	89	4.35	91	0.72	24.8	100	0	0	0	0	0	0	0	0	0	0	1	49	0	174.5	73.95	24.3	0	70.1	0	1	0	0	0	135	2.08	0	560	450	1	6.4	560	424	0	5.8	0	5	0	3	2.23	0
140523110	2.95	111	3.21	94	0.92	19.6	96	0	0	0	0	0	0	0	0	0	0	0	43	0	160.8	59.9	23.2	0	53.1	0	0	0	0	0	75	1.08	0	290	300	0	5.6	290	272	0	9.3	0	5	0	2	1.3	0
140523111	3.07	104	4.43	106	0.69	22.2	115	1	0	0	0	0	0	0	0	0	0	1	63	1	171.6	64.5	21.9	0	67.5	0	1	0	0	0	155	0.42	0	400	448	1	6.6	390	416	2.5	7.1	0	4	1	5	4.77	0
140527120	2.26	93	3.25	87	0.7	10.5	90	0	0	0	0	0	0	0	0	0	0	1	78	1	159.7	44.2	17.3	1	56.6	0	1	2	1	0	250	3.92	1	370	500	1	8.8	380	360	-2.7	28	1	5	0	10	5	1
140527121	0.91	58	1.63	73	0.56	10.2	78	1	1	1	0	0	0	1	1	0	0	0	67	1	148.8	42.2	19.1	1	42.2	0	0	1	0	0	200	3.08	1	380	410	0	9.7	380	384	0	6.3	0	5	0	7	2.97	0
140527123	2.26	98	3.34	97	0.68	10.7	83	1	0	0	0	0	0	0	0	0	0	1	73	1	164.9	48.1	17.7	1	61.4	1	1	2	0	0	205	3.08	1	480	480	1	7.8	480	280	0	41.7	1	5	0	13	3.97	0
140528108	2.16	116	2.73	107	0.79	16.1	109	0	0	0	0	0	0	0	0	0	0	0	62	1	151.6	45	19.6	1	44.8	0	1	1	0	0	115	1.5	0	340	340	0	7.6	330	296	2.9	12.9	1	4	1	4	2.93	0
140530121	2.77	105	4.27	110	0.65	13	70	1	0	0	0	0	0	1	0	0	0	1	69	1	169	74.15	26	0	65.1	0	1	1	0	0	205	3	1	520	480	1	7.4	490	360	5.8	25	1	5	0	4	3.45	0
140530122	3.02	114	4.08	103	0.74	17.3	108	0	0	0	0	0	0	0	0	0	0	1	73	1	172.2	61.65	20.8	1	68	0	1	2	0	0	135	1.92	0	520	500	1	7.4	500	392	3.8	21.6	1	5	0	3	2.1	0
140609110	2.67	101	3.47	96	0.77	16.8	87	0	0	0	0	0	0	0	0	0	0	1	59	0	159.1	58.9	23.3	0	56.1	0	1	0	0	0	185	2.83	1	440	496	1	8.8	430	448	2.3	9.7	1	5	0	3	1.95	0
140609111	3.14	98	3.57	88	0.88	14.8	63	0	0	0	0	0	0	1	0	0	0	0	32	0	168.9	62.65	22	0	60.5	1	0	1	0	0	280	4	1	480	390	0	6.4	460	352	4.2	9.7	1	5	0	4	2.61	0
140610105	2.66	94	3.83	95	0.69	21.4	105	1	0	0	0	0	0	0	0	0	0	1	63	1	168	73.7	26.1	0	64.2	0	1	0	0	0	140	2	0	440	400	0	6.2	430	376	2.3	6	0	5	0	4	4.04	0
140610106	2.17	118	2.61	101	0.83	15.2	101	0	0	0	0	0	0	0	0	0	0	0	66	1	156	45.15	18.6	1	48.8	0	0	2	0	0	175	2.67	1	480	400	0	8.2	480	376	0	6	0	5	0	4	2.81	0
140610107	1.69	76	3.61	109	0.47	14.1	114	1	1	0	0	0	1	0	0	0	0	1	76	1	162.1	39.6	15.1	1	58.8	0	1	1	0	0	150	2.17	1	360	500	1	8.5	350	336	2.8	32.8	1	5	0	23	5	1
140610108	2.23	88	3.02	84	0.74	17.1	89	0	0	0	0	0	0	0	0	0	0	1	64	1	162.8	75.4	28.4	0	59.5	0	0	0	0	0	90	1.25	0	460	640	1	10.8	440	584	4.3	8.8	0	5	0	2	1.09	0
140610109	2.54	98	3.79	101	0.67	14.4	82	1	0	0	0	0	0	0	1	0	0	1	68	1	165.7	61	22.2	0	62.1	0	1	1	0	0	165	2.42	1	520	544	1	8.8	490	512	5.8	5.9	0	5	0	11	2.65	0
140611119	2.55	106	3.32	105	0.77	19.2	104	0	0	0	0	0	0	0	0	0	0	0	51	0	160.1	48.8	19	1	52.5	0	0	0	0	0	70	0.92	0	480	320	0	6.1	480	288	0	10	1	4	1	2	0.82	0
140613109	1.72	81	2.73	92	0.63	13.6	99	1	0	0	0	0	0	0	0	0	0	1	66	1	152	47.7	20.6	1	49.6	0	1	2	0	0	200	3	1	440	470	1	9.5	430	400	2.3	14.9	1	5	0	21	5	1
140617104	1.92	56	3.88	80	0.49	22	87	1	1	0	0	0	1	0	0	1	0	1	57	0	179.2	81.5	25.4	0	74.4	0	0	2	0	0	130	1.67	0	580	520	1	7	590	488	-1.7	6.2	0	5	0	3	1.9	0
140617108	3.48	115	4.51	107	0.77	26.9	116	0	0	0	0	0	0	0	0	0	0	1	59	0	169.3	80.2	28	0	65.4	0	0	1	0	0	210	3	1	400	576	1	8.8	400	504	0	12.5	1	5	0	4	3.22	0
140618120	3.71	104	4.75	102	0.78	24.8	99	0	0	0	0	0	0	0	0	0	0	1	43	0	170.3	71.4	24.6	0	66.3	0	1	1	0	0	145	2.17	1	560	500	1	7.5	540	456	3.6	8.8	0	0	1	2	1.21	0
140619104	3.4	98	4.04	84	0.84	15.7	72	0	0	0	0	0	0	1	0	0	0	1	55	0	178.8	61.6	19.3	1	74	0	0	2	0	0	55	0.67	0	570	544	1	7.4	570	504	0	7.4	0	0	1	6	1.84	0
140619105								0							0	0	0	0	65	1	147.8	42.95	19.7	1	41.3	0	0	0	0	0	100	1.5	0	440	460	1	11.1	440	448	0	2.6	0	5	0	3	2.06	0
140619106	2.13	84	3.14	82	0.68	16.4	116	1	0	0	0	0	0	0	0	1	0	1	75	1	170.1	49.9	17.2	1	66.1	0	1	1	0	0	185	3	1	460	530	1	8	450	216	2.2	59.2	1	5	0	14	5	1
140619107	3.61	101	4.87	102	0.74	24.6	98	0	0	0	0	0	0	0	0	0	0	1	48	0	174	72.6	24	0	69.7	0	1	0	0	0	120	1.92	0	360	550	1	7.9	370	512	-2.8	6.9	0	5	0	3	1.72	0
140624121	3.01	110	4.02	112	0.75	17	75	0	0	0	0	0	0	1	0	0	1	0	50	0	169	70.2	24.6	0	60.6	0	1	0	0	0	235	3	1	490	440	1	7.3	490	408	0	7.3	0	5	0	4	3.15	0
140624123	2.34	123	2.86	108	0.82			0	0	0	0	0	0		0	0	1	0	64	1	154.2	59.05	24.8	0	47.1	0	1	0	0	0	100	1.42	0	330	500	1	10.6	340	464	-3	7.2	0	5	0	3	1.96	0
140627095	2.35	90	4.62	124	0.51	10.7	56	1	0	0	0	0	0	1	0	0	0	1	66	1	165.5	72.95	26.6	0	61.9	0	0	0	0	0	95	1.33	0	490	500	1	8.1	510	488	-4.1	2.4	0	5	0	3	2.1	0
140627097	3.39	114	4.63	109	0.73	21.1	118	0	0	0	0	0	0	0	0	0	0	1	64	1	171.8	59.35	20.1	1	67.7	0	1	1	0	0	285	3.75	1	440	496	1	7.3	440	448	0	9.7	1	5	0	5	3.92	0
140627100	2.34	116	3.27	117	0.72	20.5	103	0	0	0	0	0	0	0	0	0	0	0	66	1	157.4	71.75	29	0	50.1	0	0	1	0	0	110	1.83	0	440	520	1	10.4	420	460	4.5	11.5	1	5	0	4	3.29	0
140627102	2.04	84	3.05	80	0.67	13.7	85	1	0	0	0	0	0	0	0	0	0	1	79	1	172.1	68.9	23.3	0	67.9	0	0	1	0	0	45	0.5	0	560	500	1	7.4	550	456	1.8	8.8	0	5	0	3	0.62	0
140701126	2	84	3.38	97	0.59	14.2	94	1	0	0	0	0	0	0	0	0	1	1	72	1	162.7	56.5	21.3	1	59.4	0	1	0	0	0	275	3.92	1	480	480	1	8.1	470	424	2.1	11.7	1	5	0	10	5	1
140701127	2.87	96	3.36	84	0.85	21.8	103	0	0	0	0	0	0	0	0	0	0	1	53	0	164.7	65.7	24.2	0	61.2	0	1	0	0	0	170	2.42	1	360	480	1	7.8	350	440	2.8	8.3	0	5	0	10	5	1
140701128	2.71	116	4.5	130	0.6	9.3	60	1	0	0	0	0	0	1	0	0	0	1	73	1	162.5	60.2	22.8	0	59.2	0	0	1	0	0	100	1.42	0	480	480	1	8.1	460	440	4.2	8.3	0	4	1	4	1.25	0
140701129	2.81	111	3.01	94	0.93	15.9	88	0	0	0	0	0	0	0	0	0	0	0	37	0	153	45.25	19.3	1	46	0	0	0	0	0	90	1.5	0	340	380	0	8.3	350	352	-2.9	7.4	0	5	0	2	0.68	0
140704082	1	60	1.59	66	0.63			1	1	1	1	0	0		0	0	0	0	79	1	157	54.3	22	0	49.7	0	0	1	0	0	45	0.67	0	400	400	0	8	400	376	0	6	0	5	0	17	0.89	0
140707103	2.06	106	2.67	100	0.77	16.1	94	0	0	0	0	0	0	0	0	0	0	0	63	1	154.5	58.05	24.3	0	47.4	0	1	0	0	1	145	2.25	1	340	400	0	8.4	340	368	0	8	0	5	0	4	3.36	0
140707104	2.12	73	2.44	60	0.87	15.4	88	0	1	0	1	0	0	0	0	0	0	1	61	1	167.7	54.8	19.5	1	63.9	0	0	1	0	0	60	0.67	0	400	480	1	7.5	390	448	2.5	6.7	0	5	0	2	0.92	0
140708111	2.03	101	2.37	86	0.86	11.8	68	0	0	0	0	0	0	1	0	0	1	0	62	1	155.6	54.5	22.5	0	48.4	0	0	0	0	0	135	2.08	0	370	450	1	9.3	370	440	0	2.2	0	5	0	5	4.15	0
140708114	2.04	77	4.65	118	0.44	19.5	109	1	1	0	0	0	1	0	0	0	1	1	74	1	172	64.4	21.8	0	67.8	0	1	1	0	0	140	2	0	540	550	1	8.1	520	416	3.7	24.4	1	5	0	10	5	1
140708115	2	97	2.42	86	0.83	9.7	57	0	0	0	0	0	0	1	0	0	1	0	61	1	157.4	52.7	21.3	1	50.1	0	0	0	0	0	30	0.42	0	400	450	1	9	390	444	2.5	1.3	0	5	0	4	2.01	0
140709112	2.19	158	2.76	132	0.79	13.7	105	0	0	0	0	0	0	0	0	0	0	0	80	1	150.7	49.8	21.9	0	44	0	1	1	0	0	150	2.08	0	340	380	0	8.6	340	352	0	7.4	0	5	0	5	1.99	0
140710114	2.94	84	4.22	87	0.7	24.7	106	0	0	0	0	0	0	0	0	0	0	1	54	0	178.7	71.1	22.3	0	73.9	0	1	2	0	0	210	3	1	600	400	0	5.4	590	356	1.7	11	1	5	0	4	2.81	0
140710117	2.67	94	3.72	95	0.72			0	0	0	0	0	0		0	0	0	1	60	0	165	66.35	24.4	0	61.5	0	0	0	0	0	100	1.42	0	520	480	1	7.8	520	440	0	8.3	0	5	0	3	0.8	0
140711105	2.22	114	2.92	110	0.76	16.1	86	0	0	0	0	0	0	0	0	0	0	0	61	1	153.7	62.2	26.3	0	46.7	0	1	1	1	0	215	3.17	1	370	450	1	9.6	380	392	-2.7	12.9	1	5	0	4	2.86	0
140711106	1.35	54	2.98	86	0.45			1	1	1	0	0	1		0	0	0	1	64	1	159.6	58.55	23	0	56.6	1	0	2	0	0	265	2.75	1	440	496	1	8.8	440	480	0	3.2	0	4	1	7	4.66	0
140714099	2.63	70	3.09	67	0.85			0	1	0	0	0	0		0	0	1	1	33	0	166.2	44.75	16.2	1	62.6	0	0	1	0	0	40	0.42	0	410	350	0	5.6	410	336	0	4	0	4	1	3	1.8	0
140714100	2.6	96	3.24	85	0.8	19.7	105	0	0	0	0	0	0	0	0	0	0	1	63	1	164	67	24.9	0	60.6	0	0	0	0	0	60	0.92	0	480	490	1	8.1	480	464	0	5.3	0	5	0	2	1.35	0
140715126	3.46	84	4.21	81	0.82	25.3	95	0	0	0	0	0	0	0	0	0	0	1	31	0	175	61.05	19.9	1	70.6	0	1	0	0	0	220	3.25	1	480	550	1	7.8	480	500	0	9.1	0	4	1	4	2.15	0
140715127	1.51	90	1.93	80	0.78	12.3	76	0	0	0	0	0	0	1	0	0	1	0	74	1	154.2	61.3	25.8	0	47.1	1	1	0	0	0	130	1.75	0	440	400	0	8.5	440	368	0	8	0	4	1	4	2.98	0
140715128	2.2	127	3.16	128	0.7	16.6	97	0	0	0	0	0	0	0	0	0	0	0	69	1	153	60.85	26	0	46	0	1	0	0	0	180	2.5	1	370	448	1	9.7	380	420	-2.7	6.3	0	5	0	4	3.17	0
140715129	1.57	69	3.96	117	0.4			1	1	0	0	0	1		0	0	0	1	73	1	162	68.05	25.9	0	58.7	0	0	0	0	0	80	1.17	0	450	480	1	8.2	440	416	2.2	13.3	1	5	0	5	0.97	0
140716111	2.65	96	2.99	85	0.89	12.6	70	0	0	0	0	0	0	1	0	0	0	0	36	0	158.5	41.45	16.5	1	51.1	0	0	0	0	0	110	1.67	0	410	420	0	8.2	410	384	0	8.6	0	5	0	2	1.02	0
140717119	2.29	129	2.75	109	0.83	19.4	116	0	0	0	0	0	0	0	0	0	0	0	70	1	155.1	58.4	24.3	0	48	0	0	1	0	0	160	2.08	0	490	470	1	9.8	500	464	-2	1.3	0	0	1	7	5	1
140718116	2.24	112	2.68	99	0.84	16.7	98	0	0	0	0	0	0	0	0	0	0	0	60	0	155.9	55.3	22.8	0	48.7	0	1	0	0	0	140	2.08	0	440	450	1	9.2	440	432	0	4	0	5	0	3	2.58	0
140718117	3.13	85	4.47	93	0.7	21.2	86	0	0	0	0	0	0	0	0	0	0	1	42	0	172.2	66.1	22.3	0	68	0	1	0	0	0	120	1.67	0	520	530	1	7.8	520	332	0	37.4	1	6	0	3	2.44	0
140721115	2.42	112	3.13	105	0.77			0	0	0	0	0	0		0	0	0	0	64	1	162	61	23.2	0	54.2	1	0	1	0	0	165	2.25	1	400	480	1	8.9	360	448	10	6.7	0	5	0	3	2.02	0
140721116	1.79	98	2.05	80	0.87	8.2	48	0	0	0	0	0	0	1	0	0	1	0	67	1	154.5	56.95	23.9	0	47.4	0	0	1	0	0	55	0.58	0	330	440	1	9.3	330	408	0	7.3	0	5	0	3	1.67	0
140723116	2.52	92	3	80	0.84	19.6	109	0	0	0	0	0	0	0	0	0	1	1	60	0	162.6	58.65	22.2	0	59.3	0	1	0	0	0	135	2	0	480	430	0	7.3	480	412	0	4.2	0	5	0	5	2.96	0
140723117	1.4	52	3.99	103	0.35	16.5	97	1	1	1	0	0	1	0	0	0	0	1	67	1	168.4	62.3	22	0	64.6	0	0	0	0	0	190	2.67	1	490	580	1	9	480	440	2	24.1	1	5	0	8	5	1
140723118	2.59	84	4.15	98	0.62			1	0	0	0	0	0		0	0	0	1	56	0	167.9	66	23.4	0	64.1	0	1	2	1	0	220	2.92	1	520	510	1	8	500	376	3.8	26.3	1	5	0	5	4.15	0
140723122	2.89	90	4.34	93	0.67	18.6	88	1	0	0	0	0	0	0	1	0	1	1	64	1	164.4	66.6	24.6	0	60.9	0	0	0	0	0	60	0.75	0	560	520	1	8.5	570	488	-1.8	6.2	0	5	0	21	5	1
140724114	2.73	106	3.5	105	0.78	18.5	92	0	0	0	0	0	0	0	0	0	0	0	43	0	157.2	54.9	22.2	0	49.9	0	0	1	0	0	55	0.75	0	400	400	0	8	400	392	0	2	0	5	0	4	1.33	0
140724116	2.99	111	4.14	110	0.72	15.6	96	0	0	0	0	0	0	0	0	0	0	1	63	1	162.6	44	16.6	1	59.3	0	0	1	0	0	460	7	1	480	600	1	10.1	470	384	2.1	36	1	5	0	12	5	1
140724119								0							0	0	0	0	53	0	161.6	56.3	21.6	0	53.9	0	0	1	0	0	185	2.75	1	410	450	1	8.3	390	400	4.9	11.1	1	5	0	4	2.97	0
140725105								0							0	0	0	1	59	0	159.8	58.9	23.1	0	56.7	0	1	0	0	0	130	1.83	0	520	450	1	7.9	520	416	0	7.6	0	4	1	12	5	1
140725106	2.21	89	3.19	97	0.69			1	0	0	0	0	0		0	0	0	0	51	0	161.2	63.9	24.6	0	53.5	0	1	0	1	0	190	2.75	1	420	430	0	8	430	384	-2.4	10.7	1	5	0	4	3.52	0
140725107	3.7	121	4.85	112	0.76	12.9	69	0	0	0	0	0	0	1	1	0	0	1	63	1	173.2	61.1	20.4	1	68.9	0	1	1	1	0	210	3	1	520	500	1	7.3	520	408	0	18.4	1	0	1	12	5	1
140729118	2.59	115	3.29	107	0.79	14.6	80	0	0	0	0	0	0	0	0	0	0	0	61	1	163.3	54.45	20.4	1	55.4	0	0	1	0	0	120	1.58	0	440	400	0	7.2	450	384	-2.3	4	0	5	0	8	1.74	0
140729119	2.78	106	4.54	118	0.61			1	0	0	0	0	0		0	0	0	1	71	1	168.3	58.5	20.7	1	64.5	0	1	1	0	0	195	3	1	440	500	1	7.8	430	456	2.3	8.8	0	0	1	7	5	1
140731108	1.56	84	2.14	81	0.73	11.8	65	0	0	0	0	0	0	1	0	0	0	0	74	1	159	66.5	26.3	0	51.5	0	1	0	0	0	130	1.92	0	400	400	0	7.8	390	328	2.5	18	1	5	0	4	3.21	0
140801111								0							0	0	0	1	46	0	170.1	62.8	21.7	0	66.1	0	0	1	0	0	155	2.42	1	520	500	1	7.6	510	464	1.9	7.2	0	5	0	4	2.08	0
140801113	2.35	118	3.02	108	0.78	16.3	92	0	0	0	0	0	0	0	0	0	0	0	71	1	161.6	60.4	23.1	0	53.9	0	1	0	0	0	255	4.17	1	420	430	0	8	410	384	2.4	10.7	1	6	0	4	2.92	0
140804104	2.49	87	3.14	72	0.79	19	95	0	0	0	0	0	0	0	0	0	0	1	74	1	178.3	81.5	25.6	0	73.6	0	1	2	0	0	155	2.5	1	540	500	1	6.8	520	440	3.7	12	1	5	0	9	5	1
140805117	1.98	106	2.45	96	0.81	14.3	87	0	0	0	0	0	0	0	0	0	0	0	59	0	148.2	52.4	23.9	0	41.7	0	0	0	0	0	70	0.83	0	420	448	1	10.7	420	416	0	7.1	0	5	0	3	2.01	0
140805118	3.49	125	3.9	100	0.89	24.8	128	0	0	0	0	0	0	0	0	0	0	1	60	0	163	66.2	24.9	0	59.6	0	1	0	0	0	200	2.92	1	520	560	1	9.4	520	512	0	8.6	0	3	1	5	3.1	0
140805119	2.2	108	2.78	100	0.79	9.8	60	0	0	0	0	0	0	1	0	0	0	0	65	1	158	52.25	20.9	1	50.6	0	1	1	0	0	130	1.25	0	480	450	1	8.9	470	416	2.1	7.6	0	4	1	3	1.67	0
140806119	2.13	88	3.08	85	0.69	19.3	107	1	0	0	0	0	0	0	0	0	0	1	74	1	164.6	74	27.3	0	61.1	1	1	1	0	0	130	2.08	0	440	480	1	7.9	440	408	0	15	1	4	1	8	5	1
140806121	3.57	119	4.24	111	0.84	20.3	87	0	0	0	0	0	0	0	0	0	0	0	36	0	164	68.4	25.4	0	56.1	0	0	0	0	0	100	1.42	0	420	430	0	7.7	410	400	2.4	7	0	5	0	8	5	1
140806122								0							0	0	0	1	21	0	159.1	63	24.9	0	56.1	0	0	0	0	0	25	0.42	0	480	480	1	8.6	450	456	6.3	5	0	5	0	5	1.82	0
140807122	2.61	105	3.88	106	0.67			1	0	0	0	0	0		0	0	0	1	72	1	164.6	54.8	20.2	1	61.1	0	0	1	0	0	105	1.5	0	480	416	0	6.8	480	404	0	2.9	0	0	1	4	2	0
140807129	2.38	121	2.79	103	0.85	16.6	108	0	0	0	0	0	0	0	0	0	0	0	62	1	155.5	47.2	19.5	1	48.3	0	1	0	0	0	125	1.67	0	410	400	0	8.3	410	352	0	12	1	5	0	12	1.63	0
140808127	3.17	104	3.89	91	0.81	23.4	124	0	0	0	0	0	0	0	0	0	0	1	60	0	170.6	63	21.6	0	66.6	0	0	1	1	0	100	1.25	0	490	480	1	7.2	480	440	2	8.3	0	5	0	3	1.13	0
140808128	3.9	113	5.27	115	0.74	22.2	92	0	0	0	0	0	0	0	0	0	0	1	46	0	170.4	70.7	24.3	0	66.4	0	1	0	0	0	75	1.17	0	500	520	1	7.8	500	504	0	3.1	0	4	1	3	1.89	0
140811113	2.65	102	3.43	93	0.77	14.9	83	0	0	0	0	0	0	0	0	0	0	1	65	1	164.6	66.1	24.4	0	61.1	1	1	0	0	0	280	4.17	1	540	480	1	7.9	520	368	3.7	23.3	1	5	0	9	5	1
140811114	2.27	106	2.89	99	0.79			0	0	0	0	0	0		0	0	0	0	63	1	161.3	56.9	21.9	0	53.6	0	0	0	0	0	85	1.17	0	410	460	1	8.6	400	416	2.4	9.6	1	5	0	2	0.98	0
140814106								0							0	0	1	1	24	0	181.4	57.9	17.6	1	76.4	0	0	1	0	0	55	0.67	0	480	536	1	7	480	520	0	3	0	5	0	3	2.07	0
140814108	2.87	110	4.25	111	0.68			1	0	0	0	0	0		0	0	1	1	71	1	167.3	64.1	22.9	0	63.6	0	0	1	0	0	150	2.42	1	490	500	1	7.9	480	448	2	10.4	1	0	1	6	4.7	0
140818116	2.53	131	3.22	121	0.79			0	0	0	0	0	0		0	0	0	0	62	1	153.4	46.5	19.8	1	46.4	0	0	0	0	0	160	2.58	1	440	420	0	9.1	440	416	0	1	0	5	0	2	0.84	0
140819113	3.42	118	4.36	113	0.78	23.2	110	0	0	0	0	0	0	0	0	0	0	1	54	0	161.4	73.6	28.3	0	58.2	0	0	0	0	0	150	2.42	1	520	496	1	8.5	450	416	13.5	16.1	1	4	1	4	3.24	0
140820109	1.9	111	2.58	105	0.74	16.8	106	0	0	0	0	0	0	0	0	0	0	0	74	1	156.3	57.2	23.4	0	49	0	1	0	0	0	150	1.67	0	360	400	0	8.2	320	312	11.1	22	1	4	1	6	5	1
140820110	2.84	121	3.52	111	0.81	16.5	91	0	0	0	0	0	0	0	0	0	0	0	60	0	165	51.8	19	1	57	0	0	1	0	0	115	1.58	0	400	464	1	8.1	340	336	15	27.6	1	5	0	3	2.15	0
140821116	1.99	97	2.77	100	0.72	15.3	96	0	0	0	0	0	0	0	0	0	0	0	57	0	152.8	48.2	20.6	1	45.9	0	1	0	1	0	140	2.08	0	400	440	1	9.6	330	352	17.5	20	1	5	0	4	1.72	0
140821117	2.39	95	2.65	82	0.9	15.4	82	0	0	0	0	0	0	0	0	0	0	0	40	0	156	51.2	21	1	48.8	0	1	2	0	0	200	2.83	1	400	408	0	8.4	350	192	12.5	52.9	1	5	0	10	5	1
140821122	3.34	105	3.69	93	0.91	16.2	75	0	0	0	0	0	0	1	0	0	1	0	30	0	165.8	51.9	18.9	1	57.7	0	1	0	0	0	125	1.83	0	400	460	1	8	390	400	2.5	13	1	5	0	6	4.73	0
140822114								0							0	0	1	0	54	0	165.8	66.8	24.3	0	57.7	0	0	1	0	0	55	0.67	0	440	450	1	7.8	430	424	2.3	5.8	0	5	0	6	3.01	0
140825107	1.37	70	2.08	76	0.66	11.2	67	1	1	1	0	0	0	1	0	0	0	0	66	1	157.1	54.3	22	0	49.8	0	1	2	0	0	165	2.5	1	290	400	0	8	240	232	17.2	42	1	4	1	7	5	1
140826106	3.82	91	4.85	89	0.79	30.6	102	0	0	0	0	0	0	0	0	0	0	1	34	0	179.1	83.1	25.9	0	74.3	0	0	0	0	0	120	1.42	0	480	560	1	7.5	470	520	2.1	7.1	0	4	1	2	1.54	0
140826107	2.4	92	3	83	0.8			0	0	0	0	0	0		0	0	0	1	63	1	161	53.45	20.6	1	57.8	0	0	1	1	0	195	2.75	1	460	480	1	8.3	450	448	2.2	6.7	0	5	0	4	2.85	0
140826109	2.64	115	3.53	104	0.75	21.6	126	0	0	0	0	0	0	0	0	0	0	1	72	1	161.9	74.3	28.3	0	58.6	0	1	1	0	0	145	2.08	0	540	480	1	8.2	440	376	18.5	21.7	1	5	0	3	1.99	0
140826110	2.27	134	3.03	124	0.75	17.2	105	0	0	0	0	0	0	0	0	0	0	0	74	1	155.8	58.2	24	0	48.6	0	1	0	0	0	125	1.92	0	410	500	1	10.3	380	336	7.3	32.8	1	4	1	5	3.87	0
140827114	2.14	104	2.81	99	0.76	15.8	89	0	0	0	0	0	0	0	0	0	0	0	65	1	160.1	57.5	22.4	0	52.5	0	1	0	0	0	135	2.08	0	600	340	0	6.5	580	296	3.3	12.9	1	4	1	6	5	0
140827115	2.56	102	4.12	112	0.62	15.8	89	1	0	0	0	0	0	0	0	0	0	1	71	1	165.7	69.2	25.2	0	62.1	0	1	2	0	0	205	3.17	1	400	480	1	7.7	390	300	2.5	37.5	1	5	0	7	5	1
140828115	3.01	113	4.32	109	0.7			0	0	0	0	0	0		0	0	0	1	73	1	173	76.4	25.5	0	68.7	0	0	0	0	0	50	0.83	0	440	500	1	7.3	440	472	0	5.6	0	4	1	7	1.82	0
140828120	2.32	76	3.32	78	0.7	13.8	63	0	1	0	0	0	0	1	0	0	0	1	57	0	169.3	68.9	24	0	65.4	0	1	1	1	0	180	2.5	1	490	520	1	8	480	496	2	4.6	0	4	1	7	5	1
140828121	2.47	93	3.78	94	0.65	8.7	48	1	0	0	0	0	0	1	0	0	0	1	74	1	174	73.5	24.3	0	69.7	0	0	1	0	0	80	0.92	0	540	544	1	7.8	280	512	48.1	5.9	0	0	1	4	3.08	0
140828125	3.64	119	4.37	102	0.83	20.7	96	0	0	0	0	0	0	0	0	0	0	1	59	0	172.4	72.95	24.5	0	68.2	0	0	2	0	0	190	2.92	1	490	420	0	6.2	480	356	2	15.2	1	4	1	9	4.66	0
140829108	3.02	95	3.99	95	0.76	19.8	92	0	0	0	0	0	0	0	0	0	0	1	48	0	165.2	60.5	22.2	0	61.6	0	1	1	0	0	215	0.58	0	490	520	1	8.4	480	476	2	8.5	0	4	1	9	4.19	0
140829112	3.23	104	4.13	100	0.78	19.7	91	0	0	0	0	0	0	0	0	0	0	1	52	0	166.3	67.05	24.2	0	62.6	0	1	0	0	0	155	2.17	1	560	500	1	8	550	488	1.8	2.4	0	5	0	3	1.73	0
140901107	2.15	140	2.51	114	0.86	10.8	72	0	0	0	0	0	0	1	0	0	0	0	69	1	147.7	52.9	24.2	0	41.2	0	1	1	1	0	175	2.67	1	400	270	0	6.6	400	248	0	8.1	0	5	0	3	2.06	0
140902114	2.12	95	2.89	88	0.73	14.2	106	0	0	0	0	0	0	0	0	0	0	1	73	1	160.1	48.5	18.9	1	57	0	1	1	0	0	200	2.67	1	490	510	1	8.9	500	416	-2	18.4	1	5	0	9	3.96	0
140902116	2.33	117	2.91	104	0.8			0	0	0	0	0	0		0	0	0	0	72	1	160.6	63.5	24.6	0	53	0	1	1	1	0	165	2.58	1	400	360	0	6.8	430	328	-7.5	8.9	0	5	0	3	2.89	0
140902117	1.63	69	2.96	86	0.55	11	70	1	1	0	0	0	0	1	0	0	0	1	71	1	161.7	60.9	23.3	0	58.5	0	0	2	0	0	265	3.75	1	360	448	1	7.7	370	340	-2.8	24.1	1	0	1	11	3.97	0
140902118	2.17	90	2.86	88	0.76			0	0	0	0	0	0		0	0	0	1	60	0	154	58.2	24.5	0	51.5	0	0	2	0	0	225	3	1	560	480	1	9.3	560	416	0	13.3	1	0	1	6	5	1
140903126	3.29	108	4.47	104	0.74	23	113	0	0	0	0	0	0	0	0	0	0	1	60	0	170.1	67.55	23.3	0	66.1	0	1	2	0	0	155	2.25	1	560	600	1	9.1	570	436	-1.8	27.3	1	5	0	7	5	1
140903127	1.66	77	2.07	70	0.8	17.6	102	0	1	0	0	0	0	0	0	0	0	0	61	1	160.1	53	20.7	1	52.5	0	0	1	0	0	200	2.92	1	420	400	0	7.6	430	392	-2.4	2	0	5	0	5	3.9	0
140904121	2.26	94	3.45	95	0.66	17.3	107	1	0	0	0	0	0	0	0	0	0	1	75	1	165.6	68.9	25.1	0	62	0	1	2	0	0	205	2.67	1	560	496	1	8	540	400	3.6	19.4	1	5	0	6	3.15	0
140904123	2.29	74	3.32	83	0.69			1	1	0	0	0	0		0	0	1	1	47	0	161.1	57.25	22.1	0	57.9	0	0	2	1	0	30	0.33	0	420	544	1	9.4	420	520	0	4.4	0	5	0	15	2.94	0
140904124	3.31	111	3.76	90	0.88	23.4	137	0	0	0	0	0	0	0	0	0	0	1	60	0	169.6	52.15	18.1	1	65.7	0	1	0	1	0	135	2	0	440	470	1	7.2	440	464	0	1.3	0	4	1	4	3.48	0
140904125	3.37	108	4.16	95	0.81	24.4	106	0	0	0	0	0	0	0	0	0	0	1	61	1	173	83.35	27.8	0	68.7	0	0	0	0	0	130	1.92	0	560	480	1	7	560	432	0	10	1	5	0	2	0.88	0
140904126	2.89	116	3.66	112	0.79	17.5	92	0	0	0	0	0	0	0	0	0	0	0	47	0	161.1	53.5	20.6	1	53.4	0	0	0	0	0	25	0.42	0	400	450	1	8.4	400	432	0	4	0	5	0	2	1.01	0
140905120	2.61	115	3.32	110	0.79	18.3	103	0	0	0	0	0	0	0	0	0	0	0	54	0	157.9	54.6	21.9	0	50.5	0	1	0	0	0	100	1.33	0	340	400	0	7.9	330	368	2.9	8	0	5	0	3	2.06	0
140905121	3.6	105	5.84	125	0.62			1	0	0	0	0	0		0	0	0	1	55	0	175.9	62.9	20.3	1	71.4	0	0	1	0	0	70	0.83	0	410	376	0	5.3	390	336	4.9	10.6	1	4	1	2	1.17	0
140905122	2.27	88	3.48	100	0.65	20.8	125	1	0	0	0	0	0	0	0	0	0	1	58	0	156.3	55.8	22.8	0	53.5	0	0	0	0	0	190	2.58	1	480	360	0	6.7	480	344	0	4.4	0	4	1	3	2.29	0
140905125	2.85	76	3.46	74	0.82			0	1	0	0	0	0		0	0	0	1	32	0	165.6	57.85	21.1	1	62	0	1	1	0	0	155	2.42	1	490	380	0	6.1	470	344	4.1	9.5	0	5	0	3	0.89	0
140905126	1.29	42	1.53	37	0.84	13.3	75	0	1	1	1	0	0	1	1	0	1	1	55	0	167.3	47.55	17	1	63.6	0	0	2	0	0	120	1.75	0	490	480	1	7.5	470	464	4.1	3.3	0	5	0	26	5	1
140911101	2.1	106	2.52	91	0.83	12.5	64	0	0	0	0	0	0	1	0	0	0	0	66	1	158.4	72.8	29	0	51	0	0	1	0	0	155	2.33	1	440	448	1	8.8	440	408	0	8.9	0	5	0	6	5	1
140911102	3.8	103	4.29	87	0.89	27.5	109	0	0	0	0	0	0	0	0	0	0	1	44	0	175.6	72.2	23.4	0	71.1	0	1	2	1	0	115	1.67	0	440	480	1	6.8	440	436	0	9.2	0	5	0	5	3.76	0
140911103	3.08	90	4.14	86	0.74			0	0	0	0	0	0		0	0	0	1	57	0	177.8	63.1	20	1	73.1	0	1	0	0	0	250	3.92	1	540	530	1	7.3	550	520	-1.9	1.9	0	5	0	4	3.13	0
140915104	2.22	89	3.05	83	0.73			0	0	0	0	0	0		0	0	0	1	73	1	165	67.6	24.8	0	61.5	0	1	0	0	0	150	2.25	1	360	480	1	7.8	360	448	0	6.7	0	5	0	8	5	1
140915105	2.2	97	2.67	89	0.82	16.3	91	0	0	0	0	0	0	0	0	0	0	0	54	0	158.3	52.8	21.1	1	50.9	0	0	0	0	0	115	1.83	0	400	400	0	7.9	390	344	2.5	14	1	5	0	4	2.78	0
140916108	1.92	116	2.55	110	0.75	16.8	123	0	0	0	0	0	0	0	0	0	0	0	65	1	147.7	43.8	20.1	1	41.2	0	1	0	0	0	160	2.42	1	400	344	0	8.3	400	336	0	2.3	0	5	0	3	2.44	0
140916110	2.65	98	3.23	92	0.82			0	0	0	0	0	0		0	0	0	0	45	0	163.2	59.2	22.2	0	55.3	0	0	1	1	1	53	0.67	0	400	420	0	7.6	400	416	0	1	0	5	0	2	0.97	0
140916111	2.67	87	3.57	82	0.75			0	0	0	0	0	0		0	0	1	1	61	1	171.2	51.8	17.7	1	67.1	0	0	1	0	0	100	1.5	0	440	490	1	7.3	440	504	0	-2.9	0	0	1	7	5	1
140916114	2.04	88	2.66	86	0.77	16.3	79	0	0	0	0	0	0	1	0	0	0	0	56	0	160.9	67.05	25.9	0	53.2	0	0	0	0	0	100	1.25	0	480	560	1	10.5	480	536	0	4.3	0	4	1	3	1.2	0
140917118	3.02	100	4.37	98	0.69			1	0	0	0	0	0		0	0	0	1	69	1	179.3	79.75	24.8	0	74.5	0	0	1	0	0	105	1.5	0	560	510	1	6.8	530	432	5.4	15.3	1	4	1	2	1.33	0
140917119	2.48	92	3.32	88	0.75	14.3	80	0	0	0	0	0	0	0	0	0	0	1	62	1	164.3	59	21.9	0	60.8	0	1	0	0	0	110	1.5	0	490	496	1	8.2	480	464	2	6.5	0	5	0	3	2.1	0
140918106	2.61	89	2.97	72	0.88	17.7	96	0	0	0	0	0	0	0	0	0	0	1	63	1	169.8	56.9	19.7	1	65.8	0	0	1	0	0	140	2.17	1	490	500	1	7.6	480	408	2	18.4	1	5	0	4	2.94	0
140918109								0							0	0	0	0	60	0	164.5	51.8	19.1	1	56.5	0	0	0	0	0	70	0.92	0	440	408	0	7.2	440	372	0	8.8	0	5	0	4	2.59	0
140918110	2.84	102	3.46	88	0.82	21.3	110	0	0	0	0	0	0	0	0	0	0	1	63	1	167.6	65.5	23.3	0	63.8	0	1	0	1	0	150	2.17	1	440	464	1	7.3	440	440	0	5.2	0	4	1	18	5	1
140919106	2.76	99	3.33	93	0.83	16.3	79	0	0	0	0	0	0	1	0	0	0	0	41	0	163.5	58	21.7	0	55.6	0	0	0	0	0	65	0.92	0	420	450	1	8.1	420	432	0	4	0	5	0	2	1.28	0
140919110								0							0	0	0	1	19	0	164	45	16.7	1	60.6	0	0	0	0	0	45	0.58	0	340	480	1	7.9	300	464	11.8	3.3	0	0	1	4	2.92	0
140919112								0							0	0	1	1	16	0	183.4	63.8	19	1	78.2	0	0	0	0	0	35	0.5	0	490	500	1	6.4	480	496	2	0.8	0	5	0	4	2.72	0
140922108	2.5	95	3.4	92	0.74	19.4	115	0	0	0	0	0	0	0	0	0	0	1	65	1	163.6	58.55	21.9	0	60.2	0	1	1	1	0	165	2.42	1	480	480	1	8	470	440	2.1	8.3	0	4	1	4	3.25	0
140922110	2.56	113	3.02	100	0.85			0	0	0	0	0	0		0	0	0	0	57	0	158.4	53.8	21.4	1	51	0	0	0	0	0	100	1.5	0	400	400	0	7.8	390	368	2.5	8	0	5	0	8	5	1
140922111	2	137	2.41	114	0.83	17.3	93	0	0	0	0	0	0	0	0	0	0	0	72	1	147.3	77.8	35.9	0	40.9	0	0	0	0	1	70	1	0	450	430	0	10.5	450	400	0	7	0	4	1	3	1.92	0
140923109	1.74	78	3.81	114	0.46	10.6	84	1	1	0	0	0	1	0	0	0	0	1	74	1	160.6	51.5	20	1	57.5	0	0	0	1	0	160	2.42	1	410	416	0	7.2	430	360	-4.9	13.5	1	5	0	3	2.03	0
140923110	2.71	101	3.62	94	0.75	21.2	111	0	0	0	0	0	0	0	0	0	0	1	66	1	166.8	73.6	26.5	0	63.1	0	1	1	1	0	180	2.58	1	540	544	1	8.6	550	528	-1.9	2.9	0	5	0	4	2.81	0
140923111	1.98	136	2.59	121	0.76	16.4	113	0	0	0	0	0	0	0	0	0	0	0	73	1	148.3	54.5	24.8	0	41.8	0	0	0	0	1	75	1	0	330	370	0	8.9	330	336	0	9.2	0	5	0	2	1.2	0
140923112	3.28	108	3.9	102	0.84	17.9	80	0	0	0	0	0	0	0	0	0	0	0	34	0	163.2	62.75	23.6	0	55.3	0	0	0	0	0	75	0.92	0	420	410	0	7.4	410	400	2.4	2.4	0	5	0	2	0.85	0
140923113	2.91	95	5.08	120	0.57			1	0	0	0	0	0		0	0	0	1	57	0	169.5	72.65	25.3	0	65.6	0	0	1	0	0	95	1.25	0	400	520	1	7.9	400	448	0	13.8	1	5	0	18	5	1
140923114	2.78	91	3.81	87	0.73	21.1	104	0	0	0	0	0	0	0	0	0	0	1	64	1	172.8	70.3	23.5	0	68.6	0	0	2	0	0	100	1.67	0	490	568	1	8.3	480	440	2	22.5	1	0	1	4	2.71	0
140924112	1.34	106	2.51	133	0.53	8.3	64	1	0	1	0	0	0	1	0	0	0	0	74	1	143.4	48.8	23.7	0	37.3	0	1	2	0	0	180	2.17	1	340	360	0	9.7	340	320	0	11.1	1	5	0	3	1.74	0
140929105	2.47	128	3.04	115	0.81	14.2	80	0	0	0	0	0	0	0	0	0	0	0	62	1	154.2	59.8	25.1	0	47.1	0	0	0	0	0	70	0.92	0	480	400	0	8.5	480	384	0	4	0	5	0	2	0.71	0
140930112	2.34	86	3.26	84	0.72	13.4	70	0	0	0	0	0	0	1	0	0	0	1	67	1	168	71	25.2	0	64.2	0	0	0	0	0	75	1.08	0	500	520	1	8.1	490	496	2	4.6	0	0	1	2	1.12	0
140930113	2.66	88	2.71	72	0.98	14.7	70	0	0	0	0	0	0	1	0	0	0	0	30	0	161.8	50.25	19.2	1	54.1	0	0	1	0	0	50	0.83	0	490	450	1	8.3	480	416	2	7.6	0	0	1	3	1.54	0
140930114	1.69	74	2.32	75	0.73			0	1	0	0	0	0		0	0	0	0	61	1	162.9	54.45	20.5	1	55.1	0	0	0	1	0	125	1.83	0	340	460	1	8.3	360	432	-5.9	6.1	0	5	0	6	5	1
140930115	2.33	81	4.06	100	0.57	19.4	104	1	0	0	0	0	0	0	0	0	0	1	62	1	167.4	62.2	22.2	0	63.7	0	0	1	0	0	130	1.92	0	480	480	1	7.5	480	472	0	1.7	0	4	1	2	1.08	0
140930116								0							0	0	0	1	68	1	167.5	69.7	24.8	0	63.7	0	0	0	0	0	200	3.17	1	480	480	1	7.5	470	464	2.1	3.3	0	4	1	4	2.6	0
141001111	1.13	104	4.14	97	0.27	21.4	117	1	0	1	0	0	1	0	1	0	0	1	62	1	171.5	58.7	20	1	67.4	0	0	0	0	0	55	0.67	0	480	480	1	7.1	460	448	4.2	6.7	0	5	0	3	0.98	0
141002118	3.3	112	4.94	117	0.67			1	0	0	0	0	0		0	0	0	1	64	1	171.9	76.4	25.9	0	67.7	0	1	1	0	0	295	4.17	1	560	568	1	8.4	550	504	1.8	11.3	1	5	0	5	4.55	0
141002119	3.9	93	4.81	85	0.81	27.1	98	0	0	0	0	0	0	0	0	0	0	1	43	0	185.5	66.9	19.4	1	80.1	1	0	2	0	0	420	5.92	1	540	580	1	7.2	550	536	-1.9	7.6	0	4	1	13	5	1
141006117	2.17	102	2.76	97	0.79	13.4	79	0	0	0	0	0	0	1	0	0	0	0	55	0	153.5	51.25	21.8	0	46.5	0	1	0	1	0	160	2.33	1	400	460	1	9.9	400	440	0	4.3	0	4	1	3	1.42	0
141006118	1.95	116	2.32	98	0.84	9.8	59	0	0	0	0	0	0	1	0	0	1	0	68	1	151	59.15	25.9	0	44.2	0	0	0	0	0	45	0.58	0	440	440	1	10	430	416	2.3	5.5	0	4	1	5	3.42	0
141007114	1.66	69	3.49	101	0.48	10.1	67	1	1	0	0	0	1	1	0	0	0	1	68	1	161.1	53.3	20.5	1	57.9	0	1	2	0	0	220	3.42	1	490	450	1	7.8	480	288	2	36	1	0	1	27	4.38	0
141007115	2.05	110	3.35	110	0.61			1	0	0	0	0	0		0	0	0	1	86	1	161.8	40.9	15.6	1	58.6	0	1	0	0	0	10	1.58	0	400	416	0	7.1	400	392	0	5.8	0	5	0	9	5	1
141007117	2.21	120	2.73	108	0.81	14.2	95	0	0	0	0	0	0	0	0	0	0	0	61	1	150.8	43.8	19.3	1	44	0	0	0	0	0	70	1	0	400	400	0	9.1	390	368	2.5	8	0	5	0	4	2.19	0
141007119	1.99	131	2.46	109	0.81	10.2	68	0	0	0	0	0	0	1	0	0	0	0	79	1	155	53.65	22.3	0	47.9	0	1	0	1	0	115	1.67	0	440	470	1	9.8	440	448	0	4.7	0	5	0	10	5	1
141008111	3.03	102	3.88	91	0.78			0	0	0	0	0	0		0	0	0	1	65	1	174.5	66	21.7	0	70.1	0	0	1	0	0	170	2.58	1	520	550	1	7.8	520	488	0	11.3	1	5	0	5	3.86	0
141008112	2.53	72	3.62	73	0.7			0	1	0	0	0	0		0	0	0	1	57	0	181	81.4	24.8	0	76	0	0	1	0	0	60	0.75	0	490	500	1	6.6	480	424	2	15.2	1	5	0	6	4.98	0
141010109	3.23	107	4.91	107	0.66	18.1	87	1	0	0	0	0	0	0	0	0	0	1	74	1	182.2	80.5	24.2	0	77.1	0	1	0	0	0	120	1.58	0	600	600	1	7.8	610	560	-1.7	6.7	0	0	1	4	3.08	0
141010111	1.44	49	3.31	80	0.44	24.7	134	1	1	1	0	0	1	0	0	0	0	1	60	0	170	61.4	21.2	1	66	0	0	2	0	0	245	3.75	1	490	448	1	6.8	500	384	-2	14.3	1	5	0	5	4.21	0
141010112	2.91	106	4.09	97	0.71			0	0	0	0	0	0		0	0	0	1	77	1	176.7	73.65	23.6	0	72.1	0	1	0	0	0	140	2	0	440	530	1	7.4	440	512	0	3.4	0	5	0	5	4	0
141013113	1.32	86	1.8	82	0.73			0	0	1	0	0	0		0	0	0	0	70	1	148	61.7	28.2	0	41.5	0	1	0	0	0	230	3.33	1	400	440	1	10.6	400	416	0	5.5	0	5	0	9	3.92	0
141017101	1.3	79	1.77	73	0.73	10	63	0	0	1	0	0	0	1	0	0	0	0	79	1	150.2	59.6	26.4	0	43.5	0	0	0	0	0	105	1.42	0	400	500	1	11.5	410	448	-2.5	10.4	1	0	1	4	3.03	0
141020093	1.23	68	2.49	99	0.49	9.4	58	1	1	1	0	0	1	1	0	0	0	0	65	1	152.4	57	24.5	0	45.5	0	0	2	0	0	185	2.75	1	400	460	1	10.1	400	408	0	11.3	1	0	1	7	5	1
141020094	1.51	114	1.57	82	0.96			0	0	0	0	0	0		0	0	0	0	67	1	139.5	50	25.7	0	33.8	0	0	2	0	0	60	0.75	0	380	344	0	10.2	380	328	0	4.7	0	0	1	7	2.04	0
141021113	2.12	77	3.96	99	0.54			1	1	0	0	0	0		0	0	0	1	68	1	170.3	53.15	18.3	1	66.3	0	1	0	1	0	220	2.58	1	480	480	1	7.2	470	424	2.1	11.7	1	2	1	17	5	1
141021117	2.21	102	2.89	100	0.76	16.4	82	0	0	0	0	0	0	0	0	0	0	0	58	0	154.6	64.7	27.1	0	47.5	0	1	0	0	0	145	2	0	490	450	1	9.5	500	416	-2	7.6	0	5	0	3	1.08	0
141022104								0							0	0	0	1	29	0	174.8	65.3	21.4	1	70.4	0	0	0	1	0	45	0.58	0	480	450	1	6.4	460	408	4.2	9.3	0	4	1	5	3.9	0
141022106	3.12	110	4.21	105	0.74			0	0	0	0	0	0		0	0	0	1	62	1	165.8	48.35	17.6	1	62.2	0	1	0	1	0	180	2.75	1	420	480	1	7.7	430	472	-2.4	1.7	0	0	1	16	5	1
141022107	3.12	98	4.14	93	0.75	22.1	108	0	0	0	0	0	0	0	0	0	0	1	56	0	172.7	63.8	21.4	1	68.5	0	1	0	0	0	135	2	0	480	480	1	7	470	384	2.1	20	1	5	0	5	3.84	0
141028113	2.38	109	3.36	117	0.71	17.2	95	0	0	0	0	0	0	0	0	0	1	0	49	0	153.1	57.2	24.4	0	46.1	0	1	0	1	0	165	2.58	1	460	460	1	10	470	456	-2.2	0.9	0	5	0	4	3.35	0
141028114	2.64	102	3.6	95	0.73	17	99	0	0	0	0	0	0	0	0	1	0	1	71	1	167	67.3	24.1	0	63.3	0	1	2	0	0	190	3	1	540	600	1	9.5	540	444	0	26	1	5	0	4	3.35	0
141028116	2.33	94	2.92	87	0.8	11.7	84	0	0	0	0	0	0	0	0	0	0	1	62	1	156.6	38.55	15.7	1	53.8	0	0	0	0	0	135	1.92	0	420	320	0	5.9	420	288	0	10	1	5	0	7	5	1
141031091	2.89	90	4.13	95	0.7	22	93	0	0	0	0	0	0	0	0	0	0	1	54	0	170	73.6	25.5	0	66	0	1	0	0	0	180	2.67	1	410	528	1	8	410	496	0	6.1	0	5	0	3	2.02	0
141031092	2.77	97	4.5	113	0.62	26.3	134	1	0	0	0	0	0	0	0	0	0	1	60	0	167.4	65.65	23.4	0	63.7	0	1	0	0	0	125	1.5	0	480	480	1	7.5	460	440	4.2	8.3	0	4	1	7	5	1
141031095	2.58	72	3.49	74	0.74			0	1	0	0	0	0		0	0	0	1	45	0	173	71.6	23.9	0	68.7	0	0	0	0	0	35	0.67	0	440	560	1	8.2	420	520	4.5	7.1	0	5	0	3	0.79	0
141103119	3.16	101	4.43	101	0.71	20.2	104	0	0	0	0	0	0	0	0	0	0	1	60	0	173.7	60	19.9	1	69.4	0	1	0	1	0	120	1.75	0	440	488	1	7	440	408	0	16.4	1	5	0	5	4.95	0
141103120	2.39	122	3.21	118	0.74	12.9	84	0	0	0	0	0	0	0	0	0	0	0	67	1	157.6	48.3	19.4	1	50.2	0	1	0	0	0	185	2.75	1	400	400	0	8	390	356	2.5	11	1	6	0	3	1.75	0
141104120	2.66	105	3.95	106	0.67	15.5	84	1	0	0	0	0	0	0	0	0	0	1	70	1	166.4	73.2	26.4	0	62.7	0	1	0	1	0	175	2.67	1	480	480	1	7.7	480	472	0	1.7	0	5	0	7	5	1
141104123	2.89	113	4.4	118	0.66			1	0	0	0	0	0		0	0	0	1	72	1	166.5	68.2	24.6	0	62.8	0	0	2	0	0	45	1.33	0	490	520	1	8.3	480	440	2	15.4	1	5	0	3	1.76	0
141104125								0							0	0	0	1	34	0	175	57.1	18.6	1	70.6	0	0	0	0	0	45	0.67	0	450	420	0	5.9	440	376	2.2	10.5	1	5	0	3	1.89	0
141106062	2.45	109	3.18	106	0.77	15.4	86	0	0	0	0	0	0	0	0	0	0	0	55	0	156.4	52.95	21.6	0	49.1	0	1	0	1	0	115	1.58	0	340	400	0	8.1	320	372	5.9	7	0	5	0	9	1.26	0
141110113	2.99	88	3.77	83	0.79	26.3	111	0	0	0	0	0	0	0	1	0	0	1	48	0	171.4	72.1	24.5	0	67.3	0	1	1	0	0	145	2.17	1	530	550	1	8.2	530	512	0	6.9	0	4	1	4	0.92	0
141110115								0							0	0	1	1	35	0	178	65.1	20.5	1	73.3	0	0	0	0	0	25	0.33	0	440	520	1	7.1	420	520	4.5	0	0	5	0	3	1.64	0
141111125	2.13	98	2.65	91	0.8	16.7	93	0	0	0	0	0	0	0	0	0	0	0	56	0	156.4	55.5	22.7	0	49.1	0	0	0	0	0	180	2.75	1	440	400	0	8.1	440	376	0	6	0	5	0	7	5	1
141111126	2.87	106	3.73	94	0.77	13.7	80	0	0	0	0	0	0	0	0	0	0	1	69	1	170.1	59.45	20.5	1	66.1	0	0	2	0	0	135	1.92	0	420	525	1	7.9	430	288	-2.4	45.1	1	0	1	6	4.96	0
141111128	1.96	116	2.88	118	0.68			1	0	0	0	0	0		0	0	0	0	72	1	154	65.6	27.7	0	47	0	1	2	1	0	180	2.75	1	370	408	0	8.7	380	368	-2.7	9.8	1	4	1	17	4.01	0
141112129	1.72	65	3.51	90	0.49	15.2	94	1	1	0	0	0	1	0	0	1	0	1	68	1	167.9	56.6	20.1	1	64.1	0	1	2	1	0	225	3.33	1	480	520	1	8.1	480	480	0	7.7	0	4	1	12	5	1
141112131	1.76	67	3.03	81	0.58	15.9	89	1	1	0	0	0	0	0	0	0	0	1	65	1	165.6	64.1	23.4	0	62	1	1	1	1	0	260	3.17	1	480	450	1	7.3	480	448	0	0.4	0	5	0	7	5	1
141113119	2.42	113	2.67	89	0.91			0	0	0	0	0	0		0	0	0	0	71	1	165.1	66.1	24.2	0	57.1	0	0	0	0	0	95	0.92	0	460	450	1	7.9	460	448	0	0.4	0	5	0	3	1.86	0
141113122	2.62	121	3.32	112	0.79	17.6	102	0	0	0	0	0	0	0	0	0	0	0	62	1	159.8	54.6	21.4	1	52.2	0	1	1	0	0	145	2.25	1	410	420	0	8	400	368	2.4	12.4	1	5	0	4	3.06	0
141113123	2	124	2.6	115	0.77	11.6	71	0	0	0	0	0	0	1	0	0	0	0	64	1	145.2	59.05	28	0	38.9	0	1	2	0	0	165	2.25	1	410	424	0	10.9	400	360	2.4	15.1	1	5	0	7	5	1
141114095	2.34	98	3.14	100	0.75	13.9	78	0	0	0	0	0	0	1	0	0	0	0	52	0	159.6	49.35	19.4	1	52.1	0	0	1	0	0	35	0.5	0	410	400	0	7.7	400	376	2.4	6	0	5	0	4	3.06	0
141117118	2.7	86	4.22	100	0.64			1	0	0	0	0	0		0	0	0	1	53	0	168.7	56.7	19.9	1	64.8	0	1	2	1	0	200	2.92	1	540	520	1	8	520	456	3.7	12.3	1	5	0	11	5	1
141117119	2.64	77	3.18	74	0.83	18.4	71	0	1	0	0	0	0	1	0	0	0	0	31	0	173.9	73.85	24.4	0	65.1	0	0	1	0	0	50	0.75	0	400	510	1	7.8	390	480	2.5	5.9	0	5	0	2	1.38	0
141117120	1.9	80	3.23	91	0.59	16.5	108	1	0	0	0	0	0	0	0	0	0	1	75	1	165.1	63	23.1	0	61.6	0	0	1	0	0	150	1.92	0	520	504	1	8.2	540	456	-3.8	9.5	0	5	0	5	2	0
141118110	2.89	123	4.7	131	0.61			1	0	0	0	0	0		0	0	0	1	77	1	167.9	60	21.3	1	64.1	0	1	0	0	0	130	1.92	0	450	480	1	7.5	460	440	-2.2	8.3	0	5	0	5	1.54	0
141118111	3.05	89	4.71	104	0.65	21.5	92	1	0	0	0	0	0	0	0	0	0	1	47	0	170.8	69.9	24	0	66.7	0	1	2	0	0	220	3.58	1	490	500	1	7.5	490	400	0	20	1	5	0	4	3.53	0
141118112	3.37	90	4.75	97	0.71	26.9	103	0	0	0	0	0	0	0	0	0	0	1	42	0	173.8	72.6	24	0	69.5	0	1	0	0	0	205	3	1	490	550	1	7.9	480	520	2	5.5	0	0	1	6	4.83	0
141118113	1.97	119	2.87	109	0.69	13.3	151	1	0	0	0	0	0	0	0	0	0	1	82	1	152.4	43.5	18.7	1	50	0	1	1	1	0	145	2.08	0	400	400	0	8	390	320	2.5	20	1	5	0	7	4.07	0
141118115	2.95	98	3.07	81	0.96	18.3	94	0	0	0	0	0	0	0	0	0	0	0	32	0	163.4	46.85	17.5	1	55.5	0	1	0	1	0	95	1.42	0	440	408	0	7.4	440	368	0	9.8	1	4	1	4	0.95	0
141120114	3.56	105	4.49	104	0.79	24.3	110	0	0	0	0	0	0	0	0	0	0	1	42	0	164.5	58	21.4	1	61	0	0	1	0	0	75	1.17	0	480	480	1	7.9	460	448	4.2	6.7	0	5	0	3	2.17	0
141121107	2.4	96	2.82	86	0.85	16.9	84	0	0	0	0	0	0	0	0	0	0	0	47	0	160	61.3	23.9	0	52.4	0	0	0	0	0	155	2.42	1	410	490	1	9.4	410	472	0	3.7	0	5	0	4	0.77	0
141121109	2.08	86	2.65	83	0.78	13.6	70	0	0	0	0	0	0	1	0	0	0	0	52	0	160.5	58.4	22.7	0	52.9	1	1	0	0	0	370	4.67	1	370	330	0	6.2	370	320	0	3	0	5	0	7	0.89	0
141124104	1.84	99	2.32	92	0.79	16.8	112	0	0	0	0	0	0	0	0	0	0	0	60	0	149.5	47.1	21.1	1	42.9	0	0	2	1	0	180	2.92	1	330	330	0	7.7	320	300	3	9.1	0	4	1	7	5	1
141124107	1.5	68	1.72	49	0.87	5.9	36	0	1	0	1	0	0	1	0	0	0	1	80	1	166	68.05	24.7	0	62.4	0	0	0	0	0	45	0.58	0	490	550	1	8.8	480	528	2	4	0	5	0	21	5	1
141125121	3.17	86	4.61	95	0.69	25.7	103	1	0	0	0	0	0	0	0	0	0	1	42	0	173.9	68.3	22.6	0	69.6	0	1	0	0	0	130	1.92	0	560	490	1	7	560	488	0	0.4	0	5	0	3	2.1	0
141125122	1.97	132	2.61	120	0.75	16.1	115	0	0	0	0	0	0	0	0	0	0	0	72	1	148.8	48.75	22	0	42.2	0	1	1	1	0	150	2.17	1	400	456	1	10.8	380	388	5	14.9	1	0	1	5	3.35	0
141125123	2.31	106	3.12	104	0.74	15.2	76	0	0	0	0	0	0	1	0	0	0	0	66	1	161.8	69.2	26.4	0	54.1	0	1	2	1	0	190	2.83	1	490	448	1	8.3	490	352	0	21.4	1	5	0	4	3.35	0
141125124	3.35	98	3.98	86	0.84	28	114	0	0	0	0	0	0	0	0	0	0	1	51	0	174.5	79.9	26.2	0	70.1	0	0	0	0	0	95	1.08	0	560	560	1	8	530	512	5.4	8.6	0	5	0	3	2.05	0
141126116	2.22	88	3.29	89	0.67	16.3	84	1	0	0	0	0	0	0	0	0	0	1	71	1	166.6	78.1	28.1	0	62.9	1	1	2	1	0	225	2.67	1	370	440	1	7	360	384	2.7	12.7	1	5	0	7	5	1
141126117	2.63	96	3.67	95	0.72	17.7	91	0	0	0	0	0	0	0	0	0	0	1	63	1	164.8	70.65	26	0	61.3	0	1	1	1	0	145	2.25	1	440	528	1	8.6	460	472	-4.5	10.6	1	5	0	3	1.17	0
141126118	2.44	118	3.19	115	0.76	17.4	95	0	0	0	0	0	0	0	0	0	0	0	54	0	152.3	60.15	25.9	0	45.4	0	0	0	0	0	55	0.83	0	400	448	1	9.9	390	436	2.5	2.7	0	4	1	4	2.96	0
141127113	2.89	105	3.9	99	0.74			0	0	0	0	0	0		0	0	0	1	66	1	168.5	65.05	22.9	0	64.7	0	1	0	0	0	155	2.25	1	490	448	1	6.9	500	432	-2	3.6	0	4	1	3	1.99	0
141127115	1.79	85	3.71	115	0.48	10	82	1	0	0	0	0	1	0	0	0	0	1	77	1	159.3	51.1	20.1	1	56.3	0	1	1	1	0	200	2.58	1	440	450	1	8	420	396	4.5	12	1	0	1	7	5	1
141127117	4.21	102	5.22	98	0.81	23.4	84	0	0	0	0	0	0	0	0	0	0	1	35	0	179.6	72.85	22.6	0	74.8	0	0	1	0	0	70	3.25	1	560	570	1	7.6	530	504	5.4	11.6	1	4	1	3	0.96	0
141128103	2.35	97	3.34	97	0.7	20.3	123	0	0	0	0	0	0	0	0	0	0	1	66	1	158.4	60.55	24.1	0	55.5	1	1	1	1	0	255	3.75	1	480	390	0	7	480	360	0	7.7	0	5	0	14	2.71	0
141128104	1.81	93	2.47	93	0.73	14.3	69	0	0	0	0	0	0	1	0	0	0	0	59	0	154.1	77.9	32.8	0	47	0	1	0	0	0	120	1.92	0	410	450	1	9.6	400	408	2.4	9.3	0	5	0	3	1.39	0
141128105	2.06	85	3.48	96	0.59			1	0	0	0	0	0		0	0	0	1	73	1	167.2	57.2	20.5	1	63.5	0	1	2	0	0	155	2.17	1	370	500	1	7.9	370	472	0	5.6	0	5	0	3	2.26	0
141128106	2.33	80	3.19	80	0.73	16.2	78	0	0	0	0	0	0	1	0	0	0	1	58	0	165	73	26.8	0	61.5	1	0	2	0	0	105	1.5	0	490	496	1	8.1	470	432	4.1	12.9	1	5	0	3	0.9	0
141201112	2.64	126	3.65	128	0.72	17	97	0	0	0	0	0	0	0	0	0	0	0	59	0	157	56.6	23	0	49.7	0	0	1	0	0	180	2.83	1	400	430	0	8.7	400	400	0	7	0	4	1	3	1.84	0
141202109	3.38	102	4.24	94	0.8	30.3	128	0	0	0	0	0	0	0	0	0	0	1	53	0	171.9	75.75	25.6	0	67.7	0	0	0	0	0	65	0.75	0	520	500	1	7.4	500	456	3.8	8.8	0	5	0	2	1.97	0
141202110	3.69	107	4.71	98	0.78	28	126	0	0	0	0	0	0	0	0	0	0	1	56	0	177.9	66.9	21.1	1	73.2	0	1	0	0	0	335	4.08	1	560	520	1	7.1	580	488	-3.6	6.2	0	4	1	7	5	1
141203116	2.04	121	2.51	103	0.81	10.5	59	0	0	0	0	0	0	1	0	0	0	0	74	1	158	70.8	28.4	0	50.6	0	0	0	0	0	120	1.75	0	400	400	0	7.9	390	368	2.5	8	0	5	0	12	4.38	0
141204130	2.48	90	3.25	80	0.76	12.7	79	0	0	0	0	0	0	1	0	0	0	1	71	1	171.6	57.7	19.6	1	67.5	1	1	1	0	0	250	3.33	1	530	400	0	5.9	530	384	0	4	0	5	0	7	5	1
141204131	2.41	105	3.08	100	0.78	20.3	108	0	0	0	0	0	0	0	0	0	0	0	55	0	159.6	57.75	22.7	0	52.1	0	1	0	0	0	150	2.25	1	400	488	1	9.4	400	480	0	1.6	0	5	0	4	3.05	0
141204133	2.67	97	3.35	82	0.8			0	0	0	0	0	0		1	0	0	1	70	1	171.5	70.85	24.1	0	67.4	0	1	2	0	0	290	1.33	0	520	520	1	7.7	490	416	5.8	20	1	5	0	6	4.66	0
141205121	2.72	126	3.41	102	0.8			0	0	0	0	0	0		0	0	1	1	79	1	163	67.3	25.3	0	59.6	0	0	1	0	0	45	0.33	0	480	440	1	7.4	460	336	4.2	23.6	1	5	0	4	2.72	0
141208120	3.51	93	4.03	82	0.87	23.9	89	0	0	0	0	0	0	0	0	0	0	1	40	0	172.8	74.6	25	0	68.6	0	1	0	0	0	130	2	0	530	448	1	6.5	520	408	1.9	8.9	0	5	0	5	4.21	0
141209114	2.11	121	2.65	111	0.8			0	0	0	0	0	0		0	0	0	0	61	1	146.4	52.3	24.4	0	40	0	0	1	0	0	55	0.83	0	490	350	0	8.8	470	328	4.1	6.3	0	5	0	2	1.33	0
141209115	2.56	105	3.27	100	0.78	19.7	102	0	0	0	0	0	0	0	0	0	0	0	55	0	163.4	59.4	22.2	0	55.5	0	1	0	0	0	125	1.83	0	340	480	1	8.6	330	464	2.9	3.3	0	4	1	4	3.13	0
141209116	2.23	101	2.8	95	0.8	15.5	84	0	0	0	0	0	0	0	0	0	0	0	53	0	156.8	57.45	23.4	0	49.5	0	1	0	0	0	120	1.83	0	420	400	0	8.1	400	368	4.8	8	0	4	1	4	3.15	0
141209117	2.07	127	2.48	106	0.83	14.4	89	0	0	0	0	0	0	0	0	0	0	0	72	1	152.4	59.15	25.5	0	45.5	0	1	2	0	0	205	3.25	1	370	350	0	7.7	380	328	-2.7	6.3	0	4	1	8	3.17	0
141209118								0							0	0	0	1	58	0	172.6	73.5	24.7	0	68.4	0	0	0	0	0	95	1.42	0	490	440	1	6.4	480	416	2	5.5	0	5	0	2	1.1	0
141209119	2.77	107	3.21	89	0.86			0	0	0	0	0	0		0	0	0	1	63	1	159.6	45.7	17.9	1	56.6	0	0	0	0	0	70	1	0	400	450	1	8	390	432	2.5	4	0	5	0	3	1.7	0
141209120	1.79	81	2.27	79	0.79	12.1	63	0	0	0	0	0	0	1	0	0	1	0	46	0	151.2	60	26.2	0	44.4	0	0	0	0	0	40	0.5	0	450	400	0	9	460	400	-2.2	0	0	5	0	3	1.7	0
141210120	1.65	99	2.08	88	0.79			0	0	0	0	0	0		0	0	0	0	69	1	151.8	57	24.7	0	45	0	1	1	0	0	155	2.33	1	360	350	0	7.8	380	328	-5.6	6.3	0	5	0	3	2.06	0
141210121	1.81	72	3.34	94	0.54			1	1	0	0	0	0		0	0	0	1	66	1	160.4	65.35	25.4	0	57.3	0	1	1	0	0	250	3.83	1	340	480	1	8.4	340	432	0	10	1	5	0	13	5	1
141211122	1.53	93	2.44	104	0.63	13.3	87	1	0	0	0	0	0	0	0	0	0	0	67	1	148.7	53.4	24.2	0	42.1	0	1	0	0	0	85	1.17	0	400	400	0	9.5	380	368	5	8	0	4	1	3	1.58	0
141212109	1.25	79	1.79	77	0.7	11.8	81	0	0	1	0	0	0	0	0	0	0	0	75	1	153.9	49	20.7	1	46.9	0	1	0	0	0	255	3.17	1	410	440	1	9.4	420	340	-2.4	22.7	1	4	1	11	5	1
141215103								0							0	0	1	1	18	0	174	54.2	17.9	1	69.7	0	0	0	0	0	55	0.58	0	400	410	0	5.9	370	376	7.5	8.3	0	4	1	3	2.05	0
141215105	2.83	88	4.37	97	0.65	18.9	87	1	0	0	0	0	0	0	0	0	0	1	59	0	174.4	72.6	23.9	0	70	0	1	0	0	0	140	1.92	0	540	510	1	7.3	530	472	1.9	7.5	0	4	1	5	4.21	0
141215107	4.39	106	5.19	96	0.85	24	89	0	0	0	0	0	0	0	0	0	0	1	37	0	181	65.8	20.1	1	76	0	0	0	0	0	110	1.58	0	560	496	1	6.5	530	448	5.4	9.7	1	3	1	8	5	1
141216088	2.46	103	3.31	90	0.74	21.6	116	0	0	0	0	0	0	0	0	0	0	1	77	1	169	85.1	29.8	0	65.1	0	1	0	0	0	185	2.75	1	480	500	1	7.7	440	440	8.3	12	1	5	0	4	3.42	0
141216089	2.17	92	3.23	96	0.67			1	0	0	0	0	0		0	0	0	1	68	1	160.2	61.15	23.8	0	57.1	0	1	1	0	0	235	4.58	1	480	440	1	7.7	460	408	4.2	7.3	0	4	1	9	4.98	0
141217124	1.94	104	2.76	106	0.7	18.6	106	0	0	0	0	0	0	0	0	0	0	0	67	1	155.3	62.2	25.8	0	48.1	0	1	1	0	0	150	2.42	1	440	460	1	9.6	440	432	0	6.1	0	0	1	4	2.03	0
141218125								0							1	0	0	0	75	1	154	47.8	20.2	1	47	0	1	1	0	0	150	2.33	1	260	340	0	7.2	260	312	0	8.2	0	5	0	4	3.36	0
141218126	2.73	89	3.43	82	0.8	24.5	105	0	0	0	0	0	0	0	0	0	0	1	55	0	167.5	81.3	29	0	63.7	0	1	1	0	0	155	2.25	1	490	480	1	7.5	480	432	2	10	1	5	0	6	1.14	0
141218128	2.37	90	3.54	91	0.67	14.1	80	1	0	0	0	0	0	0	0	0	0	1	71	1	169	73.1	25.6	0	65.1	0	1	2	0	0	195	3.08	1	500	500	1	7.7	500	376	0	24.8	1	0	1	5	4.49	0
141218130	3.09	103	4.59	112	0.67			1	0	0	0	0	0		0	0	0	1	57	0	166.8	74.05	26.6	0	63.1	0	1	0	0	0	140	1.92	0	440	460	1	7.3	440	320	0	30.4	1	6	0	9	5	1
141219123	2.48	105	4.31	121	0.58	23.3	133	1	0	0	0	0	0	0	0	0	0	1	75	1	165.3	72.4	26.5	0	61.7	0	1	0	0	0	315	4.17	1	440	500	1	8.1	440	408	0	18.4	1	5	0	11	5	1
141223116								0							0	0	0	0	55	0	156.3	48.85	20	1	49	0	1	0	0	0	115	1.58	0	290	370	0	7.6	300	344	-3.4	7	0	5	0	3	2.15	0
141224115	2.33	108	2.67	92	0.87	17.8	116	0	0	0	0	0	0	0	0	0	0	0	58	0	157.5	46.9	18.9	1	50.1	0	0	0	0	0	95	1.5	0	400	400	0	8	380	328	5	18	1	4	1	9	5	1
141224116	2.62	87	3.88	93	0.68	23.1	101	1	0	0	0	0	0	0	0	0	1	1	60	0	170.2	82.9	28.6	0	66.2	0	1	1	0	0	240	3.75	1	400	440	1	6.6	380	376	5	14.5	1	5	0	6	5	1
141226131	3.63	120	4.96	122	0.73	20.8	107	0	0	0	0	0	0	0	1	0	0	1	55	0	165.1	55.8	20.5	1	61.6	0	1	0	1	0	190	2.25	1	370	520	1	8.4	380	488	-2.7	6.2	0	5	0	4	2.04	0
141226134	2.51	99	2.95	90	0.85	17	86	0	0	0	0	0	0	0	0	0	0	0	46	0	159	58.1	23	0	51.5	0	0	0	0	0	140	2.17	1	400	420	0	8.2	400	436	0	-3.8	0	4	1	4	3.25	0
141229112	2.05	103	2.54	92	0.81	16.4	103	0	0	0	0	0	0	0	0	0	0	0	66	1	158.9	51.55	20.4	1	51.4	0	1	0	0	0	105	1.5	0	290	408	0	7.9	290	376	0	7.8	0	4	1	4	3.27	0
141229114	2.33	94	2.75	86	0.85	16.7	84	0	0	0	0	0	0	0	1	0	0	0	42	0	155.9	56.5	23.2	0	48.7	0	0	0	0	0	65	1	0	400	410	0	8.4	380	376	5	8.3	0	5	0	4	1.83	0
141230111	3.77	118	4.88	114	0.77			0	0	0	0	0	0		0	0	0	1	53	0	168.5	64.75	22.8	0	64.7	0	0	0	0	0	65	0.92	0	460	500	1	7.7	460	384	0	23.2	1	5	0	2	1.59	0
141230112	2.16	113	3.07	115	0.7	14.3	84	0	0	0	0	0	0	0	0	0	0	0	66	1	155.7	59.1	24.4	0	48.5	0	0	0	1	0	215	0.92	0	370	370	0	7.6	370	336	0	9.2	0	5	0	4	3.36	0
141230113	3.71	119	3.78	86	0.98	26.2	139	0	0	0	0	0	0	0	0	0	0	1	60	0	173.6	58	19.2	1	69.3	0	1	2	0	0	275	4.33	1	490	540	1	7.8	500	448	-2	17	1	0	1	15	5	1
141230114	3.82	122	5.29	124	0.72	29	144	0	0	0	0	0	0	0	0	0	0	1	54	0	168.8	61.5	21.6	0	64.9	0	1	0	0	0	155	2.33	1	460	480	1	7.4	450	440	2.2	8.3	0	4	1	4	2.5	0
141231108	2.24	125	3.13	127	0.72	16.3	110	0	0	0	0	0	0	0	0	0	0	0	60	0	148.1	45.35	20.7	1	41.6	0	1	0	0	1	140	2.17	1	400	400	0	9.6	400	360	0	10	1	4	1	6	5	1
141231109	4.24	111	5.09	101	0.83			0	0	0	0	0	0		0	0	0	1	42	0	176.2	70.75	22.8	0	71.7	0	0	0	0	0	50	0.75	0	500	400	0	5.6	560	360	-12	10	1	5	0	2	0.99	0
150102121	2.02	113	2.15	86	0.94	15.7	107	0	0	0	0	0	0	0	0	0	0	0	64	1	152.4	42.55	18.3	1	45.5	0	1	2	0	0	265	2.58	1	410	310	0	6.8	410	208	0	32.9	1	5	0	20	5	1
150102123	1.77	69	1.93	51	0.92	5.9	36	0	1	0	1	0	0	1	0	0	0	1	69	1	166.4	62.25	22.5	0	62.7	0	0	1	1	0	20	0.33	0	490	450	1	7.2	490	432	0	4	0	0	1	5	2.88	0
150102124	3.36	112	3.86	92	0.87	16.9	87	0	0	0	0	0	0	0	0	0	1	1	60	0	168.5	59.55	21	1	64.7	0	0	1	1	0	50	0.67	0	480	460	1	7.1	470	416	2.1	9.6	1	5	0	5	3.65	0
150105108	1.83	114	2.84	121	0.64			1	0	0	0	0	0		0	0	0	0	77	1	154.8	68.95	28.8	0	47.7	0	0	0	0	0	90	1.33	0	410	400	0	8.4	400	392	2.4	2	0	5	0	3	2.38	0
150106136	3.02	103	3.86	103	0.78			0	0	0	0	0	0		0	0	0	0	39	0	165.3	54.7	20	1	57.2	0	0	0	0	0	50	0.5	0	400	470	1	8.2	360	440	10	6.4	0	5	0	2	1.31	0
150106137	2.16	96	2.97	101	0.73	17.1	93	0	0	0	0	0	0	0	0	0	0	0	50	0	153.7	54.55	23.1	0	46.7	0	0	0	0	0	135	2.17	1	400	400	0	8.6	400	392	0	2	0	5	0	2	1.95	0
150106138	1.96	100	2.38	89	0.82			0	0	0	0	0	0		0	0	0	0	59	0	153.2	68.2	29.1	0	46.2	1	0	1	0	0	65	0.92	0	400	450	1	9.7	400	396	0	12	1	4	1	2	1.85	0
150106141	1.33	70	2.13	81	0.62	11.8	68	1	1	1	0	0	0	1	0	0	0	0	63	1	153	59	25.2	0	46	0	0	0	0	0	50	0.83	0	400	400	0	8.7	410	392	-2.5	2	0	0	1	2	1.18	0
150108118	2.33	109	2.93	102	0.8			0	0	0	0	0	0		0	0	0	0	56	0	153.6	57.05	24.2	0	46.6	0	0	0	0	0	70	0.92	0	370	420	0	9	380	392	-2.7	6.7	0	5	0	3	2.16	0
150108119	1.71	68	2.76	83	0.62	16.2	74	1	1	0	0	0	0	1	0	0	0	0	54	0	164.2	69.1	25.6	0	56.2	0	0	1	0	0	110	1.58	0	440	500	1	8.9	430	508	2.3	-1.6	0	5	0	5	4.16	0
150109123	2.82	91	3.99	95	0.71	25.8	118	0	0	0	0	0	0	0	0	0	0	1	54	0	167.8	69.5	24.7	0	64	0	1	0	0	0	135	2.25	1	480	528	1	8.3	460	504	4.2	4.5	0	5	0	3	2.03	0
150109125	1.89	78	3.62	109	0.52	13.9	95	1	1	0	0	0	0	0	0	0	0	1	64	1	155.4	49	20.3	1	52.7	0	1	2	0	0	165	2.5	1	480	410	0	7.8	480	368	0	10.2	1	0	1	6	5	1
150112109	1.66	114	2.09	95	0.79	14.7	86	0	0	0	0	0	0	0	0	0	0	0	72	1	147.1	68.3	31.6	0	40.7	0	1	0	0	0	105	1.42	0	280	400	0	9.8	280	384	0	4	0	4	1	3	2.47	0
150112113								0							0	0	1	1	60	0	171	60.1	20.6	1	66.9	0	0	1	0	0	190	2.25	1	290	460	1	6.9	290	416	0	9.6	1	4	1	4	3.08	0
150113117	2.13	97	3.13	96	0.68	9.5	67	1	0	0	0	0	0	1	0	0	0	1	74	1	159.5	56.3	22.1	0	56.5	0	0	2	0	0	205	2.83	1	480	430	0	7.6	480	352	0	18.1	1	5	0	5	3.99	0
150113118	2.57	129	3.21	117	0.8	18.2	99	0	0	0	0	0	0	0	0	0	0	0	63	1	156.5	63.25	25.8	0	49.2	0	0	1	0	0	135	2.08	0	450	430	0	8.7	460	416	-2.2	3.3	0	5	0	2	1.16	0
150113119	2.95	112	3.63	93	0.81	11.5	67	0	0	0	0	0	0	1	0	0	0	1	72	1	169.8	67.15	23.3	0	65.8	0	1	1	0	0	190	3	1	490	500	1	7.6	510	424	-4.1	15.2	1	0	1	4	2.51	0
150113120	3.38	112	4.2	102	0.8	28.7	135	0	0	0	0	0	0	0	0	0	0	1	55	0	166.3	67.55	24.4	0	62.6	0	1	0	0	0	155	2.25	1	460	470	1	7.5	460	448	0	4.7	0	4	1	4	2.34	0
150113121	2.92	121	3.33	104	0.88	15.1	82	0	0	0	0	0	0	0	0	0	0	0	53	0	160.3	53.3	20.7	1	52.7	0	1	1	0	0	135	1.83	0	420	480	1	9.1	430	464	-2.4	3.3	0	5	0	4	2.19	0
150113122	3.96	100	4.3	84	0.92	24.8	98	0	0	0	0	0	0	0	0	0	0	1	36	0	175.2	64.85	21.1	1	70.7	0	0	0	0	0	35	0.42	0	370	510	1	7.2	360	520	2.7	-2	0	5	0	2	1.61	0
150114117	2.43	96	3.48	95	0.7	21.6	121	0	0	0	0	0	0	0	0	0	0	1	68	1	164.5	67.6	25	0	61	0	1	1	0	0	215	3.08	1	460	400	0	6.6	460	384	0	4	0	4	1	6	5	1
150114119	2.53	93	3.56	91	0.71	22.2	114	0	0	0	0	0	0	0	0	0	0	1	67	1	167	74.7	26.8	0	63.3	0	1	0	0	0	185	2.58	1	450	550	1	8.7	440	512	2.2	6.9	0	5	0	4	2.66	0
150115122	2.34	90	3.51	92	0.67	14.9	85	1	0	0	0	0	0	0	0	0	0	1	70	1	166.9	64.85	23.3	0	63.2	0	1	2	1	0	155	2.25	1	450	448	1	7.1	450	424	0	5.4	0	4	1	7	5	1
150115123	2.1	126	2.86	122	0.73	18.9	128	0	0	0	0	0	0	0	0	0	0	0	65	1	147	50.15	23.2	0	40.6	0	1	0	1	0	165	2.58	1	440	440	1	10.8	430	416	2.3	5.5	0	0	1	4	4.02	0
150115126	2.36	119	2.84	103	0.83	18.8	105	0	0	0	0	0	0	0	0	0	0	0	67	1	158.3	61	24.3	0	50.9	0	1	0	0	0	190	2.83	1	440	480	1	9.4	440	432	0	10	1	5	0	9	5	1
150116120	2.08	101	3.11	113	0.67	18.4	105	1	0	0	0	0	0	0	0	0	0	0	55	0	152.2	54.4	23.5	0	45.3	0	1	0	0	0	105	1.58	0	410	460	1	10.2	410	424	0	7.8	0	5	0	4	3.08	0
150119117	2.39	107	3.14	104	0.76	15.3	79	0	0	0	0	0	0	1	0	0	0	0	57	0	160.3	62.9	24.5	0	52.7	0	1	0	0	0	110	1.83	0	450	320	0	6.1	450	304	0	5	0	5	0	3	2.35	0
150119118	2.14	113	3.25	113	0.66			1	0	0	0	0	0		0	0	0	1	78	1	154.8	64.45	26.9	0	52.2	0	0	0	0	0	50	0.92	0	490	448	1	8.6	460	440	6.1	1.8	0	5	0	2	1.86	0
150120120								0							0	0	0	1	51	0	173.2	80.2	26.7	0	68.9	0	1	0	0	0	135	1.83	0	490	550	1	8	470	504	4.1	8.4	0	4	1	4	3.24	0
150120121	1.94	94	2.51	91	0.77	17.2	99	0	0	0	0	0	0	0	0	0	1	0	56	0	152.6	57.15	24.5	0	45.7	0	1	0	0	0	140	2.08	0	340	400	0	8.8	330	384	2.9	4	0	5	0	3	2.53	0
150120122	2.04	88	2.73	78	0.75			0	0	0	0	0	0		0	0	0	1	76	1	165.2	58.7	21.5	0	61.6	0	0	1	0	0	180	2.92	1	400	500	1	8.1	390	352	2.5	29.6	1	0	1	7	4.94	0
150120123	2.83	100	3.41	94	0.83	22.3	106	0	0	0	0	0	0	0	0	0	1	0	42	0	164.4	58	21.5	0	56.4	0	1	1	0	0	295	4.5	1	440	450	1	8	440	288	0	36	1	5	0	8	5	1
150121120	1.57	103	2.06	92	0.76	15.9	100	0	0	0	0	0	0	0	0	0	1	0	76	1	151.6	63.05	27.4	0	44.8	0	1	1	0	0	140	2.08	0	440	450	1	10	430	392	2.3	12.9	1	5	0	3	2.47	0
150121121	1.97	110	2.43	95	0.81	14.8	81	0	0	0	0	0	0	0	0	0	0	0	74	1	158.5	66.7	26.6	0	51.1	0	1	0	0	0	105	1.58	0	400	450	1	8.8	390	448	2.5	0.4	0	5	0	3	2.42	0
150122119	2.81	93	4.47	101	0.63			1	0	0	0	0	0		0	0	0	1	69	1	178	72.9	23	0	73.3	0	1	2	1	0	130	1.92	0	490	536	1	7.3	490	456	0	14.9	1	4	1	5	4.24	0
150122120	2.35	89	3.16	93	0.74	18.4	91	0	0	0	0	0	0	0	0	0	0	0	40	0	158.4	56.95	22.7	0	51	0	1	1	1	0	115	1.58	0	400	400	0	7.8	400	376	0	6	0	5	0	3	2.11	0
150126118								0							0	0	0	1	74	1	169.9	67.85	23.5	0	65.9	0	1	1	0	0	245	3.58	1	320	460	1	7	320	432	0	6.1	0	0	1	6	5	1
150126121								0							1	0	0	1	39	0	178	56.95	18	1	73.3	0	0	1	0	0	125	1.83	0	360	450	1	6.1	360	424	0	5.8	0	0	1	7	4.73	0
150127123	2.5	94	3.22	94	0.78	21.4	108	0	0	0	0	0	0	0	0	0	0	0	42	0	160.1	54.95	21.4	1	52.5	0	1	1	0	0	185	2.67	1	400	420	0	8	400	392	0	6.7	0	4	1	8	5	1
150127124	2.71	89	3.24	84	0.84	19	89	0	0	0	0	0	0	0	0	0	0	0	30	0	163.2	50.5	19	1	55.3	0	0	0	0	0	90	1.42	0	410	448	1	8.1	420	432	-2.4	3.6	0	5	0	6	2.13	0
150127126	1.53	85	2.05	80	0.75			0	0	0	0	0	0		0	0	0	0	73	1	157.4	65.4	26.4	0	50.1	0	1	0	0	0	110	1.75	0	440	400	0	8	440	384	0	4	0	5	0	3	3.05	0
150128110	2.27	119	3.07	117	0.74	21.2	113	0	0	0	0	0	0	0	0	0	0	0	62	1	153.1	65.65	28	0	46.1	0	1	0	0	0	110	1.58	0	400	450	1	9.8	380	424	5	5.8	0	4	1	4	2.97	0
150128111	3.24	107	4.38	106	0.74	25.7	122	0	0	0	0	0	0	0	0	0	0	1	56	0	167.9	67.9	24.1	0	64.1	0	1	0	0	0	150	2	0	440	480	1	7.5	440	456	0	5	0	5	0	4	2.66	0
150129126	3.64	117	4.5	106	0.81	27.7	147	0	0	0	0	0	0	0	0	0	1	1	55	0	168.4	53.7	18.9	1	64.6	0	1	0	0	0	190	2.75	1	480	430	0	6.7	470	400	2.1	7	0	5	0	6	5	1
150129127	2.41	145	3.29	138	0.73	17.9	111	0	0	0	0	0	0	0	0	0	1	0	72	1	153.7	59.8	25.3	0	46.7	0	1	0	0	0	160	2.33	1	290	470	1	10.1	300	456	-3.4	3	0	4	1	4	3.3	0
150129128	3.32	117	4.91	122	0.68			1	0	0	0	0	0		0	0	0	1	64	1	169	71.25	24.9	0	65.1	0	0	1	0	0	75	1	0	320	450	1	6.9	300	416	6.3	7.6	0	5	0	5	1.59	0
150129129	2.77	115	3.31	105	0.84	14.3	84	0	0	0	0	0	0	0	0	0	1	0	47	0	156.8	47.1	19.2	1	49.5	0	1	0	0	0	185	2.83	1	400	420	0	8.5	380	360	5	14.3	1	0	1	4	3.07	0
150129130	3.27	111	4.07	99	0.8			0	0	0	0	0	0		1	0	0	1	61	1	168.4	69.1	24.4	0	64.6	0	1	1	0	0	175	3.08	1	450	550	1	8.5	440	488	2.2	11.3	1	5	0	5	4.14	0
150130135	1.94	130	2.57	118	0.75	14.4	93	0	0	0	0	0	0	0	0	0	0	0	72	1	148.4	57.35	26	0	41.9	0	1	0	0	0	135	1.92	0	460	460	1	11	400	416	13	9.6	1	5	0	4	3.49	0
150202119	2.44	115	3.49	121	0.7	18.4	104	0	0	0	0	0	0	0	0	0	0	0	64	1	159.2	55.95	22.1	0	51.7	0	0	1	0	0	205	3	1	440	500	1	9.7	460	408	-4.5	18.4	1	5	0	5	3.93	0
150203120	2.49	114	3.4	115	0.73	18.6	103	0	0	0	0	0	0	0	0	0	0	0	58	0	158.7	55.95	22.2	0	51.2	0	0	0	0	0	70	0.92	0	400	450	1	8.8	380	432	5	4	0	5	0	2	1.31	0
150203121	2.4	87	3.5	87	0.69	20.5	100	1	0	0	0	0	0	0	0	0	0	1	69	1	168.9	80.5	28.2	0	65	0	1	2	0	0	135	2.25	1	520	400	0	6.2	520	344	0	14	1	5	0	7	5	1
150203123	1.85	166	2.47	141	0.75	12	90	0	0	0	0	0	0	0	0	0	0	0	80	1	143.2	54.4	26.5	0	37.1	0	1	1	0	0	145	2.17	1	360	350	0	9.4	340	320	5.6	8.6	0	3	1	3	3.04	0
150203124	2.18	84	2.35	70	0.93			0	0	0	0	0	0		0	0	0	0	42	0	157.3	52.15	21.1	1	50	0	0	1	0	0	65	0.83	0	290	400	0	8	280	384	3.4	4	0	5	0	2	1.31	0
150204113	2.18	91	2.97	94	0.73	19.1	99	0	0	0	0	0	0	0	0	0	0	0	51	0	159.3	56.1	22.1	0	51.8	0	1	1	0	0	110	1.67	0	400	450	1	8.7	380	424	5	5.8	0	5	0	11	5	1
150204114	2.39	91	3.4	88	0.7	17.5	94	0	0	0	0	0	0	0	0	0	0	1	72	1	168.6	72.45	25.5	0	64.7	0	1	1	0	0	285	4	1	490	500	1	7.7	480	456	2	8.8	0	6	0	8	2.88	0
150205118	3.52	116	4.22	95	0.83	21.5	96	0	0	0	0	0	0	0	0	0	0	1	66	1	176.6	85.3	27.4	0	72	0	0	1	0	0	85	1.25	0	460	560	1	7.8	420	488	8.7	12.9	1	4	1	3	2.09	0
150205121	1.98	73	3.25	82	0.61	16.2	85	1	1	0	0	0	0	0	0	0	0	1	70	1	170.1	76.3	26.4	0	66.1	1	1	0	0	0	195	2.75	1	520	480	1	7.3	490	384	5.8	20	1	5	0	7	3	0
150205122	2.09	90	3.22	103	0.65			1	0	0	0	0	0		0	0	0	0	61	1	163.3	71.45	26.8	0	55.4	0	1	0	0	0	160	2.58	1	480	550	1	9.9	480	536	0	2.5	0	4	1	2	1.7	0
150206137	3.93	113	4.26	92	0.92	23.8	117	0	0	0	0	0	0	0	0	0	0	1	50	0	173	60.75	20.3	1	68.7	0	0	0	0	0	70	0.83	0	520	464	1	6.8	520	424	0	8.6	0	5	0	2	0.85	0
150209115	2.99	99	4.47	107	0.67	20.6	100	1	0	0	0	0	0	0	0	0	0	1	60	0	168.7	69.1	24.3	0	64.8	0	0	1	0	0	130	1.75	0	490	450	1	6.9	500	408	-2	9.3	0	4	1	4	3.05	0
150210126	1.92	103	2.46	94	0.78	11.8	75	0	0	0	0	0	0	1	0	0	1	0	69	1	157.5	52.85	21.3	1	50.1	0	0	0	0	0	55	0.83	0	560	450	1	9	560	432	0	4	0	5	0	3	2.53	0
150210128	2.13	102	2.63	92	0.81	17.1	100	0	0	0	0	0	0	0	0	0	1	0	59	0	155.5	50.9	21.1	1	48.3	0	1	0	0	0	240	2.17	1	360	370	0	7.7	360	352	0	4.9	0	4	1	7	5	1
150210130	2.4	100	3.39	99	0.71	11.4	69	0	0	0	0	0	0	1	0	0	1	1	69	1	160	61	23.8	0	56.9	0	1	1	0	0	155	2.25	1	450	440	1	7.7	470	384	-4.4	12.7	1	5	0	15	5	1
150211118	2.51	110	4.22	117	0.59	21.2	136	1	0	0	0	0	0	0	0	0	0	1	82	1	169.1	68.6	24	0	65.2	0	0	2	0	0	90	1.5	0	520	520	1	8	490	504	5.8	3.1	0	6	0	3	2.34	0
150211119								0							0	0	0	0	61	1	156.1	54.8	22.5	0	48.9	0	0	0	0	0	105	1.42	0	480	440	1	9	480	400	0	9.1	0	5	0	3	1.26	0
150212133	3.89	114	5.35	112	0.73	23.6	100	0	0	0	0	0	0	0	1	0	0	1	57	0	178.6	77.65	24.3	0	73.8	0	0	1	0	0	120	1.83	0	570	560	1	7.6	560	488	1.8	12.9	1	5	0	2	1.21	0
150212134	1.64	65	2.77	74	0.59	8	49	1	1	0	0	0	0	1	0	0	0	1	73	1	167.3	64.35	23	0	63.6	0	1	1	0	0	155	2.08	0	480	350	0	5.5	500	320	-4.2	8.6	0	0	1	5	2.8	0
150213117	2.02	125	2.61	112	0.77	13.8	78	0	0	0	0	0	0	1	0	0	0	0	73	1	151.9	68.45	29.7	0	45	1	1	0	0	0	95	1.17	0	400	350	0	7.8	400	336	0	4	0	4	1	5	4.24	0
150213118	2.31	105	2.9	98	0.8	18.7	106	0	0	0	0	0	0	0	1	0	0	0	57	0	156.8	52.6	21.4	1	49.5	0	1	0	0	0	145	2.17	1	360	370	0	7.5	360	352	0	4.9	0	4	1	4	2.83	0
150213120	1.5	111	1.67	83	0.9	11.8	95	0	0	0	0	0	0	0	0	0	0	0	75	1	147.4	41.4	19.1	1	41	0	1	1	0	0	135	2	0	440	400	0	9.8	440	376	0	6	0	5	0	15	5	1
150216111	2.91	105	3.69	94	0.79			0	0	0	0	0	0		0	0	0	1	65	1	166.2	70.15	25.4	0	62.6	0	1	1	0	0	160	2.25	1	490	450	1	7.2	480	408	2	9.3	0	5	0	9	5	1
150217135	2.86	89	3.25	77	0.88			0	0	0	0	0	0		0	0	0	1	49	0	164.6	78.5	29	0	61.1	0	0	2	0	0	250	4	1	600	500	1	8.2	580	408	3.3	18.4	1	5	0	4	2.88	0
150217137	2.59	120	3.2	109	0.81	21.2	98	0	0	0	0	0	0	0	0	0	0	0	60	0	158.4	75.5	30.1	0	51	0	0	0	0	1	35	0.5	0	280	480	1	9.4	280	480	0	0	0	5	0	2	1.23	0
150217138	1.77	112	2.31	100	0.77	13.3	88	0	0	0	0	0	0	0	0	0	0	0	77	1	154.8	56.6	23.6	0	47.7	0	1	0	0	0	125	1.67	0	370	400	0	8.4	360	392	2.7	2	0	4	1	4	2.26	0
150217139	2.66	128	3.38	120	0.79	19.6	113	0	0	0	0	0	0	0	0	0	0	0	59	0	155.8	53.55	22.1	0	48.6	0	0	0	0	0	205	3.08	1	440	440	1	9.1	430	392	2.3	10.9	1	5	0	6	4.93	0
150217140	2.39	100	3.81	104	0.63	19.8	136	1	0	0	0	0	0	0	0	0	0	1	78	1	167	63.05	22.6	0	63.3	0	1	0	0	0	125	1.83	0	490	500	1	7.9	490	408	0	18.4	1	5	0	5	3.82	0
150217142	1.82	87	2.35	84	0.77			0	0	0	0	0	0		0	0	0	0	56	0	153.4	53.7	22.8	0	46.4	0	0	0	0	1	25	0.17	0	400	400	0	8.6	360	368	10	8	0	5	0	6	1.73	0
150223110	2.42	104	3.42	101	0.71			0	0	0	0	0	0		0	0	0	1	72	1	159.2	61.15	24.1	0	56.2	0	0	0	0	0	100	1.33	0	490	440	1	7.8	480	400	2	9.1	0	5	0	4	3.15	0
150223111	2.06	86	2.96	94	0.7	20	103	0	0	0	0	0	0	0	0	0	0	0	54	0	161.4	57.1	21.9	0	53.7	0	1	0	0	0	155	2.5	1	400	400	0	7.4	410	360	-2.5	10	1	4	1	5	3.56	0
150224119	2.81	87	3.92	91	0.72	17.9	80	0	0	0	0	0	0	0	0	0	0	1	53	0	168.4	66.9	23.6	0	64.6	1	0	2	0	0	295	3.42	1	490	320	0	5	500	248	-2	22.5	1	5	0	15	5	1
150224120	2.24	80	3.49	86	0.64	21.8	110	1	0	0	0	0	0	0	0	0	0	1	66	1	171.1	72.95	24.9	0	67	0	1	0	0	0	210	3.33	1	560	568	1	8.5	550	440	1.8	22.5	1	4	1	5	4.31	0
150224121	2.87	104	4.35	109	0.66	20.8	120	1	0	0	0	0	0	0	0	0	0	1	68	1	170	62.35	21.6	0	66	0	1	0	0	0	145	2	0	520	496	1	7.5	500	488	3.8	1.6	0	4	1	5	4.54	0
150224123	2.75	91	3.67	88	0.75			0	0	0	0	0	0		0	0	0	1	57	0	168.9	69.1	24.2	0	65	0	0	1	0	0	130	2.08	0	440	448	1	6.9	440	384	0	14.3	1	5	0	7	5	1
150225121	4.77	130	6.62	134	0.72			0	0	0	0	0	0		0	0	0	1	46	0	177.4	76.7	24.4	0	72.8	0	0	0	0	0	60	0.83	0	540	568	1	7.8	560	520	-3.7	8.5	0	4	1	2	1.05	0
150225123	2.91	98	3.6	89	0.81	18.4	95	0	0	0	0	0	0	0	0	0	1	1	59	0	166.6	62.4	22.5	0	62.9	0	0	1	0	0	65	0.92	0	480	400	0	6.4	490	352	-2.1	12	1	5	0	3	2.04	0
150226127	3.51	93	4.76	99	0.74	19.1	69	0	0	0	0	0	0	1	0	0	1	1	35	0	170	76.1	26.3	0	66	0	0	1	0	0	60	0.75	0	440	480	1	7.3	390	408	11.4	15	1	4	1	2	1.42	0
150226132	2.88	102	3.87	100	0.74			0	0	0	0	0	0		0	0	0	1	59	0	163.4	68.55	25.7	0	60	0	0	0	0	0	80	1.33	0	490	480	1	8	510	416	-4.1	13.3	1	5	0	2	1.94	0
150226133	3.26	107	4.51	108	0.72	19	87	0	0	0	0	0	0	0	0	0	0	1	58	0	167.9	73.35	26	0	64.1	0	0	0	0	0	85	1.33	0	360	480	1	7.5	340	440	5.6	8.3	0	4	1	5	4.36	0
150226134	2.43	81	3.55	85	0.68			1	0	0	0	0	0		0	0	1	1	58	0	168.3	62.7	22.1	0	64.5	0	0	2	0	0	40	0.58	0	450	450	1	7	420	360	6.7	20	1	5	0	4	2.22	0
150227107	1.91	80	3.07	87	0.62	17	102	1	0	0	0	0	0	0	1	0	0	1	72	1	161.9	68.05	26	0	58.6	1	1	1	0	0	145	1.5	0	460	445	1	7.6	470	396	-2.2	11	1	5	0	4	3.02	0
150401096	2.6	109	3.29	96	0.79	22.5	133	0	0	0	0	0	0	0	0	0	1	1	68	1	160	61.85	24.2	0	56.9	0	1	0	0	0	95	1.42	0	490	440	1	7.7	480	420	2	4.5	0	5	0	3	1.96	0
150402128	2.65	97	3.41	85	0.78	16.3	109	0	0	0	0	0	0	0	0	0	0	1	70	1	171.9	46.45	15.7	1	67.7	0	0	1	0	0	140	1.92	0	460	480	1	7.1	470	384	-2.2	20	1	0	1	7	5	1
150402132	2.57	130	3.45	112	0.74	12.1	110	0	0	0	0	0	0	0	0	0	0	1	80	1	159	49.9	19.7	1	56	0	1	1	0	0	120	1.67	0	440	448	1	8	450	400	-2.3	10.7	1	4	1	4	3.24	0
150403113	1.83	110	2.51	108	0.73	13.1	83	0	0	0	0	0	0	0	0	0	0	0	64	1	146.9	52.8	24.5	0	40.5	1	1	1	0	0	270	2.33	1	440	430	0	10.6	450	400	-2.3	7	0	0	1	9	5	1
150403116	2.27	114	2.79	103	0.81	14.8	87	0	0	0	0	0	0	0	0	0	0	0	60	0	154.5	55.65	23.3	0	47.4	0	1	0	0	0	65	0.83	0	160	376	0	7.9	160	368	0	2.1	0	5	0	3	2.16	0
150403117	3.35	117	4.09	106	0.82	20.5	101	0	0	0	0	0	0	0	0	0	1	1	56	0	161.6	67.7	25.9	0	58.4	0	1	1	0	0	110	1.67	0	530	470	1	8	510	456	3.8	3	0	5	0	3	1.92	0
150406116	2.43	126	3.22	120	0.75	20	102	0	0	0	0	0	0	0	0	0	0	0	68	1	157.4	69.8	28.2	0	50.1	0	1	0	0	0	120	1.75	0	330	400	0	8	330	376	0	6	0	4	1	4	2.96	0
150406117	1.96	113	2.62	105	0.75	16.1	97	0	0	0	0	0	0	0	1	0	1	0	72	1	155	59.7	24.8	0	47.9	0	1	1	0	0	130	1.5	0	490	400	0	8.4	500	392	-2	2	0	5	0	3	2.09	0
150406118	3.22	112	4.28	108	0.75	18.3	91	0	0	0	0	0	0	0	0	0	0	1	61	1	166	69.2	25.1	0	62.4	0	0	1	0	0	70	0.92	0	400	464	1	7.4	380	440	5	5.2	0	0	1	4	2.73	0
150407113	3.11	107	4.29	107	0.72			0	0	0	0	0	0		0	0	0	1	58	0	164.8	76.95	28.3	0	61.3	0	0	0	0	0	205	1.5	0	490	490	1	8	500	464	-2	5.3	0	0	1	4	2.96	0
150407114								0							0	0	1	1	28	0	180.5	68.1	20.9	1	75.6	0	0	0	0	0	65	0.83	0	520	500	1	6.6	270	504	48.1	-0.8	0	6	0	3	1.71	0
150407115	2.31	101	2.82	92	0.82	14.4	83	0	0	0	0	0	0	0	0	0	0	0	54	0	158.5	50	19.9	1	51.1	0	1	1	0	0	100	1.42	0	440	420	0	8.2	440	392	0	6.7	0	5	0	4	3.26	0
150407116	2.76	111	3.01	93	0.92			0	0	0	0	0	0		0	0	0	0	43	0	157.1	54.5	22.1	0	49.8	0	0	0	0	0	75	0.92	0	400	448	1	9	400	400	0	10.7	1	5	0	11	1.83	0
150407117	2.09	90	3.63	102	0.58	17.6	105	1	0	0	0	0	0	0	0	0	0	1	77	1	165.6	69.85	25.5	0	62	0	1	1	0	0	265	3.17	1	480	480	1	7.7	470	304	2.1	36.7	1	3	1	13	5	1
150408112	3.2	129	3.92	113	0.82			0	0	0	0	0	0		0	0	0	1	64	1	159.2	53.55	21.1	1	56.2	0	1	0	0	0	180	2.17	1	440	440	1	7.8	410	400	6.8	9.1	0	5	0	4	3.04	0
150408113	2.12	123	2.72	114	0.78			0	0	0	0	0	0		0	0	0	0	65	1	148.8	46.9	21.2	1	42.2	0	0	1	0	0	80	1.25	0	320	450	1	10.7	340	416	-6.3	7.6	0	5	0	3	1.83	0
150408114	2.76	125	3.2	111	0.86	16.1	84	0	0	0	0	0	0	0	0	0	0	0	47	0	153	59.15	25.3	0	46	0	1	0	0	0	110	1.67	0	400	350	0	7.6	380	312	5	10.9	1	0	1	3	1.74	0
150408116	2.39	114	3.23	113	0.74	17.9	90	0	0	0	0	0	0	0	0	0	1	0	60	0	160	67.1	26.2	0	52.4	0	0	0	0	0	50	0.67	0	560	400	0	7.6	520	360	7.1	10	1	0	1	8	1.64	0
150409118	1.9	103	2.61	102	0.73	16.7	103	0	0	0	0	0	0	0	0	0	0	0	63	1	152	52.4	22.7	0	45.1	0	1	0	0	0	100	1.42	0	410	410	0	9.1	420	416	-2.4	-1.5	0	5	0	3	2.25	0
150409120	2.51	104	3.54	110	0.71	16.7	80	0	0	0	0	0	0	0	0	0	0	0	54	0	160.3	67.35	26.2	0	52.7	0	1	0	0	0	105	1.5	0	440	420	0	8	440	408	0	2.9	0	5	0	3	2.02	0
150409121	4.07	100	4.66	105	0.87			0	0	0	0	0	0		0	0	1	1	18	0	180.9	65.65	20.1	1	75.9	0	0	0	0	0	45	0.5	0	440	540	1	7.1	440	520	0	3.7	0	4	1	3	2.02	0
150409123	2.97	126	4.7	139	0.63			1	0	0	0	0	0		0	0	0	1	69	1	159.6	62.5	24.5	0	56.6	0	1	2	0	0	125	1.75	0	520	480	1	8.5	520	332	0	30.8	1	0	1	5	3.88	0
150410109	3.19	96	4.28	92	0.75	23.1	101	0	0	0	0	0	0	0	0	0	0	1	58	0	176	74.35	24	0	71.5	0	1	0	0	0	90	1.33	0	500	550	1	7.7	520	504	-4	8.4	0	4	1	4	3.07	0
150410112	2.02	115	2.47	99	0.82	15.1	96	0	0	0	0	0	0	0	0	0	0	0	71	1	156.3	52	21.3	1	49	0	1	1	0	0	95	1.33	0	400	410	0	8.4	410	408	-2.5	0.5	0	5	0	4	2.58	0
150413110	2.14	79	3.44	88	0.62	16.7	88	1	0	0	0	0	0	0	0	0	0	1	67	1	168	73.65	26.1	0	64.2	0	1	0	0	0	125	1.83	0	500	510	1	7.9	490	440	2	13.7	1	5	0	3	2	0
150413111	1.31	89	2.02	94	0.65	12.1	93	1	0	1	0	0	0	0	0	0	0	0	73	1	148	45.9	21	1	41.5	0	1	1	0	0	85	1.42	0	400	320	0	7.7	380	276	5	13.8	1	0	1	5	3.12	0
150413112	2.67	105	3.81	112	0.7			0	0	0	0	0	0		0	0	0	0	58	0	167.9	58.45	20.7	1	59.6	0	1	0	0	0	135	1.67	0	480	450	1	7.6	480	392	0	12.9	1	5	0	12	5	1
150414110	4.35	139	4.82	113	0.9	27.1	140	0	0	0	0	0	0	0	0	0	0	1	54	0	167.9	55.95	19.8	1	64.1	0	0	0	0	0	45	0.58	0	520	450	1	7	520	420	0	6.7	0	5	0	2	1.2	0
150414112	1.73	54	2.91	66	0.59	18.3	81	1	1	0	1	0	0	0	0	0	0	1	58	0	172.9	70.4	23.5	0	68.7	0	0	2	0	0	170	2.67	1	490	480	1	7	480	424	2	11.7	1	5	0	5	4.19	0
150414113	2.86	111	3.52	98	0.81	20.7	101	0	0	0	0	0	0	0	0	0	0	1	62	1	161.2	76.3	29.4	0	58	0	0	0	0	0	85	1.25	0	540	500	1	8.6	520	464	3.7	7.2	0	5	0	4	3.37	0
150415108	0.97	44	2.74	79	0.35	12.8	92	1	1	1	0	0	1	0	0	0	0	1	79	1	166.3	62	22.4	0	62.6	0	0	2	0	0	105	1.5	0	490	480	1	7.7	490	424	0	11.7	1	4	1	3	2	0
150415109	2.67	91	3.14	84	0.85	16.7	80	0	0	0	0	0	0	0	0	0	0	0	34	0	162.1	55.65	21.2	1	54.3	0	0	0	0	0	110	1.75	0	440	400	0	7.4	440	392	0	2	0	4	1	3	2.02	0
150415110	1.81	114	2.46	109	0.74			0	0	0	0	0	0		0	0	0	0	67	1	145.4	58.1	27.5	0	39.1	0	0	0	0	0	90	1.25	0	400	424	0	10.8	400	408	0	3.8	0	5	0	3	1.75	0
150416116	1.9	87	3.19	96	0.6	16.5	101	1	0	0	0	0	0	0	0	0	0	1	78	1	162	74.5	28.4	0	58.7	0	0	0	0	0	95	1.58	0	440	480	1	8.2	460	456	-4.5	5	0	0	1	3	2.25	0
150416117	2.41	91	4.01	106	0.6	16.4	84	1	0	0	0	0	0	0	0	0	0	1	67	1	165.6	68.95	25.1	0	62	0	1	2	0	0	270	3	1	360	400	0	6.5	360	336	0	16	1	0	1	17	5	1
150417120	2.74	97	4.57	113	0.6	20	110	1	0	0	0	0	0	0	0	0	0	1	66	1	169.6	62	21.6	0	65.7	0	1	2	0	0	155	2.08	0	480	480	1	7.3	470	360	2.1	25	1	5	0	5	4.01	0
150417121	1.79	93	2.67	91	0.67			1	0	0	0	0	0		0	0	0	1	77	1	156.4	57.85	23.6	0	53.6	0	1	1	0	0	110	1.5	0	400	400	0	7.5	390	376	2.5	6	0	1	1	4	2.21	0
150417122	1.73	89	2.57	94	0.67	15.4	85	1	0	0	0	0	0	0	0	0	1	0	69	1	158.9	63.4	25.1	0	51.4	0	1	0	0	0	120	0.58	0	290	400	0	7.8	290	376	0	6	0	5	0	3	2.13	0
150420116	2.84	95	3.65	82	0.78	22	98	0	0	0	0	0	0	0	0	0	0	1	70	1	178.7	88.1	27.6	0	73.9	0	1	1	0	0	105	1.5	0	490	550	1	7.4	470	512	4.1	6.9	0	7	0	4	3.01	0
150420117	2.24	84	3.4	93	0.66	19.5	111	1	0	0	0	0	0	0	0	0	0	1	62	1	160.5	57.35	22.3	0	57.4	0	1	1	0	0	130	1.92	0	490	430	0	7.5	480	384	2	10.7	1	5	0	3	2.39	0
150420119	4.09	106	4.31	103	0.95			0	0	0	0	0	0		0	0	0	1	18	0	176.5	52.35	16.8	1	71.9	0	0	0	1	0	20	0.33	0	490	400	0	5.6	480	368	2	8	0	5	0	3	1.85	0
150420120								0							0	0	1	1	26	0	181.8	69.75	21.1	1	76.8	0	0	0	1	0	30	0.42	0	540	530	1	6.9	520	512	3.7	3.4	0	5	0	3	1.92	0
150421105	1.9	121	2.41	105	0.79	16.1	118	0	0	0	0	0	0	0	0	0	0	0	74	1	152.3	46.7	20.1	1	45.4	0	1	2	0	0	285	3.75	1	400	360	0	7.9	400	352	0	2.2	0	5	0	4	3.45	0
150421107	2.76	105	3.41	90	0.81	18.3	88	0	0	0	0	0	0	0	0	0	0	1	68	1	166.7	84.7	30.5	0	63	0	1	1	0	0	160	2.42	1	330	500	1	7.9	320	464	3	7.2	0	5	0	4	3.22	0
150421108	2.99	104	3.55	90	0.84	19.6	90	0	0	0	0	0	0	0	0	0	0	1	59	0	165.4	79.65	29.1	0	61.8	0	0	0	0	0	140	2.33	1	540	424	0	6.9	530	400	1.9	5.7	0	5	0	4	2.88	0
150422100	2.03	94	3.6	108	0.56	15.8	102	1	0	0	0	0	0	0	0	0	0	1	80	1	164.1	71.7	26.6	0	60.6	0	1	1	0	0	105	1.5	0	320	496	1	8.2	300	456	6.3	8.1	0	4	1	7	2.26	0
150422101	2.84	112	3.4	104	0.84	22	104	0	0	0	0	0	0	0	0	0	0	0	43	0	156.2	64.2	26.3	0	49	0	0	1	0	0	110	1.42	0	440	400	0	8.2	430	376	2.3	6	0	5	0	3	1.9	0
150422102	1.76	92	2.14	79	0.82			0	0	0	0	0	0		0	0	1	0	70	1	160.1	78.7	30.7	0	52.5	0	0	1	0	0	45	0.42	0	400	440	1	8.4	400	424	0	3.6	0	5	0	11	4.02	0
150424085	2.37	114	3.12	111	0.76	17.4	90	0	0	0	0	0	0	0	0	0	0	0	58	0	154.8	66.9	27.9	0	47.7	0	1	0	0	0	150	2.67	1	440	500	1	10.5	470	456	-6.8	8.8	0	5	0	4	2.64	0
150424091	4.07	143	5.2	128	0.78	21	103	0	0	0	0	0	0	0	0	0	0	1	65	1	170	76.3	26.4	0	66	0	0	1	0	0	100	1.42	0	360	500	1	7.6	350	440	2.8	12	1	4	1	2	0.61	0
150427106	2.05	87	4.1	115	0.5	9.5	61	1	0	0	0	0	0	1	0	0	0	1	75	1	165.5	64.5	23.5	0	61.9	0	1	1	0	0	170	2.58	1	560	500	1	8.1	550	400	1.8	20	1	0	1	4	3.03	0
150428118	2.43	85	4.39	110	0.55			1	0	0	0	0	0		0	0	0	1	60	0	166.8	71	25.5	0	63.1	0	0	1	0	0	120	1.75	0	400	440	1	7	400	408	0	7.3	0	5	0	3	2.09	0
150428121	2.53	103	2.88	89	0.88			0	0	0	0	0	0		0	0	0	0	50	0	161.2	64.75	24.9	0	53.5	0	1	0	0	0	105	1.5	0	480	400	0	7.5	460	368	4.2	8	0	5	0	4	3.42	0
150428122	2.75	95	4.15	98	0.66	20.8	105	1	0	0	0	0	0	0	0	0	0	1	67	1	173.2	68.7	22.9	0	68.9	0	1	1	0	0	265	3.83	1	520	520	1	7.5	500	456	3.8	12.3	1	0	1	13	5	1
150429113	4.08	118	5.17	110	0.79			0	0	0	0	0	0		0	0	0	1	52	0	174.1	81.7	27	0	69.7	0	1	0	0	0	105	1.67	0	560	560	1	8	550	536	1.8	4.3	0	5	0	3	2.19	0
150429115	1.74	67	2.96	83	0.59	17.3	93	1	1	0	0	0	0	0	0	0	0	1	60	0	160.7	65.5	25.4	0	57.6	0	0	0	0	0	45	0.58	0	460	450	1	7.8	430	424	6.5	5.8	0	5	0	2	0.99	0
150430119	2.72	84	3.2	95	0.85	16.3	74	0	0	0	0	0	0	1	0	0	0	0	20	0	162.4	52.9	20.1	1	54.6	0	0	0	0	0	30	0.33	0	420	496	1	9.1	410	464	2.4	6.5	0	4	1	2	1.29	0
150430120	2.98	102	3.49	83	0.85	14.6	81	0	0	0	0	0	0	0	0	0	0	1	65	1	172.1	61.7	20.8	1	67.9	0	0	2	0	0	145	2.17	1	460	510	1	7.5	450	364	2.2	28.6	1	5	0	6	5	1
150430123	2.82	96	4.44	101	0.64	19.6	114	1	0	0	0	0	0	0	0	0	0	1	72	1	178.6	58.05	18.2	1	73.8	0	1	0	0	0	100	1.42	0	410	560	1	7.6	400	524	2.4	6.4	0	4	1	7	5	1
150430125	2.07	88	4.38	127	0.47	11.4	67	1	0	0	0	0	1	1	1	0	0	1	72	1	162	70.4	26.8	0	58.7	0	0	2	0	0	135	2.08	0	450	560	1	9.5	440	412	2.2	26.4	1	6	0	8	5	1
150430129	2.19	101	2.7	92	0.81	16.1	88	0	0	0	0	0	0	0	0	0	1	0	59	0	157.6	56.9	22.9	0	50.2	0	0	0	0	0	30	0.33	0	450	400	0	8	440	368	2.2	8	0	4	1	4	2.75	0
150504105	3.53	81	3.92	73	0.9			0	0	0	0	0	0		0	0	0	1	21	0	173.5	61.2	20.3	1	69.2	0	0	0	1	0	35	0.42	0	530	400	0	5.8	520	376	1.9	6	0	5	0	4	1.74	0
150504107	2.28	111	2.76	96	0.83	18.2	88	0	0	0	0	0	0	0	0	0	0	0	71	1	162.1	73.85	28.1	0	54.3	0	0	1	0	0	140	1.83	0	420	448	1	8.3	400	392	4.8	12.5	1	5	0	4	3.02	0
150506113	2.35	104	3.58	109	0.66	17.4	107	1	0	0	0	0	0	0	0	0	0	1	70	1	159.1	63.9	25.2	0	56.1	0	1	1	0	0	90	1.5	0	480	450	1	8	470	424	2.1	5.8	0	5	0	7	5	1
150507115	1.82	103	2.23	89	0.82	10.7	72	0	0	0	0	0	0	1	0	0	1	0	69	1	153.8	48.05	20.3	1	46.8	0	0	0	1	1	40	0.58	0	340	460	1	9.8	340	456	0	0.9	0	4	1	3	1.99	0
150507116	1.57	184	2.09	147	0.75	8.4	72	0	0	0	0	0	0	1	0	0	0	0	83	1	135.8	50.05	27.1	0	30.4	0	1	1	0	0	115	1.67	0	300	360	0	11.8	300	352	0	2.2	0	5	0	3	2.15	0
150507117	2.5	101	3.11	96	0.8	15.2	81	0	0	0	0	0	0	0	1	0	1	0	48	0	159.5	55	21.6	0	52	0	1	0	1	0	175	1.58	0	360	290	0	5.6	350	272	2.8	6.2	0	5	0	6	3.27	0
150507118	2.74	99	4.13	103	0.66	17.9	90	1	0	0	0	0	0	0	0	0	0	1	66	1	170.6	75	25.8	0	66.6	0	1	2	0	0	185	2.67	1	520	550	1	8.3	510	504	1.9	8.4	0	5	0	3	2.19	0
150508094	4.1	113	4.51	95	0.91			0	0	0	0	0	0		0	0	0	1	44	0	172	68.55	23.2	0	67.8	0	0	0	0	0	45	0.58	0	540	520	1	7.7	520	480	3.7	7.7	0	5	0	2	1.24	0
150508095	2.44	91	3.52	94	0.69	16.9	104	1	0	0	0	0	0	0	0	0	0	1	63	1	163.9	55	20.5	1	60.5	0	1	0	0	0	85	1	0	490	296	0	4.9	490	232	0	21.6	1	4	1	3	2.15	0
150511103	2.59	134	3.46	127	0.75	14.8	85	0	0	0	0	0	0	0	0	0	0	0	74	1	160	62.1	24.3	0	52.4	0	0	0	0	0	55	1	0	420	440	1	8.4	430	424	-2.4	3.6	0	5	0	2	1.28	0
150511105	1.83	123	2.41	111	0.76			0	0	0	0	0	0		0	0	0	0	72	1	148	66	30.1	0	41.5	0	1	0	0	0	100	1.17	0	360	424	0	10.2	360	432	0	-1.9	0	5	0	3	2.05	0
150512116	2.35	135	3.12	128	0.75			0	0	0	0	0	0		0	0	0	0	67	1	152	51.8	22.4	0	45.1	0	1	0	0	0	95	1.42	0	360	390	0	8.6	360	328	0	15.9	1	5	0	2	1.37	0
150512120	1.51	70	2.28	72	0.66	14.1	91	1	1	0	0	0	0	0	0	0	1	1	72	1	157.5	61.2	24.7	0	54.6	0	1	0	0	0	125	1.92	0	490	544	1	10	490	448	0	17.6	1	0	1	4	2.39	0
150513126	2.38	112	2.98	104	0.8			0	0	0	0	0	0		0	0	0	0	58	0	156.7	59.8	24.4	0	49.4	0	0	2	0	0	130	2	0	440	384	0	7.8	440	344	0	10.4	1	0	1	4	3.11	0
150513127	3.34	104	4.38	96	0.76			0	0	0	0	0	0		0	0	0	1	62	1	177.9	72.6	22.9	0	73.2	0	1	0	0	0	105	1.83	0	540	464	1	6.3	540	440	0	5.2	0	0	1	3	1.24	0
150514115	1.77	110	2.11	91	0.84	15.9	105	0	0	0	0	0	0	0	0	0	0	0	71	1	150.5	53.1	23.4	0	43.8	0	1	1	0	0	125	1.92	0	340	400	0	9.1	330	368	2.9	8	0	5	0	4	3.17	0
150515114	3.42	97	4.21	90	0.81			0	0	0	0	0	0		0	0	0	1	46	0	172.3	76	25.6	0	68.1	0	1	1	0	0	75	1	0	320	520	1	7.6	320	528	0	-1.5	0	5	0	3	2.24	0
150518111	2.52	142	3.15	129	0.8	14.4	96	0	0	0	0	0	0	0	0	0	0	0	61	1	148.7	49.4	22.3	0	42.1	0	1	0	0	0	130	1.83	0	330	344	0	8.2	320	328	3	4.7	0	5	0	3	2.25	0
150519118	2.38	132	3.29	129	0.72	18.9	107	0	0	0	0	0	0	0	0	0	0	0	69	1	156.9	64	26	0	49.6	0	1	0	0	0	135	2.17	1	360	430	0	8.7	390	400	-8.3	7	0	5	0	3	2.94	0
150519119	2.24	137	2.79	120	0.8			0	0	0	0	0	0		0	0	0	0	69	1	150.7	60	26.4	0	44	0	1	0	0	0	105	1.75	0	290	350	0	8	290	336	0	4	0	5	0	3	1.79	0
150519120	2.28	94	3.16	93	0.72			0	0	0	0	0	0		0	0	0	1	68	1	158.2	60.5	24.2	0	55.3	0	0	1	0	0	135	1.92	0	480	480	1	8.7	450	416	6.3	13.3	1	5	0	3	1.64	0
150520125	1.81	94	2.34	89	0.77			0	0	0	0	0	0		0	0	0	0	60	0	152.9	44.4	19	1	46	0	1	0	0	0	85	1.25	0	320	400	0	8.7	330	304	-3.1	24	1	5	0	12	5	1
150520126	1.79	131	2.16	105	0.83	13.8	100	0	0	0	0	0	0	0	0	0	0	0	77	1	149.6	52	23.2	0	43	0	0	1	0	0	105	1.58	0	340	340	0	7.9	340	328	0	3.5	0	5	0	5	3.26	0
150520127	2.37	95	4	108	0.59	13.8	98	1	0	0	0	0	0	0	0	0	0	1	72	1	166.9	49.45	17.8	1	63.2	0	1	1	0	0	130	1.92	0	480	500	1	7.9	480	384	0	23.2	1	5	0	5	4.81	0
150521128	1.59	69	3.11	86	0.51	11.3	80	1	1	0	0	0	0	0	0	0	0	1	81	1	168.6	66.4	23.4	0	64.7	0	1	2	0	0	250	3.25	1	480	400	0	6.2	460	328	4.2	18	1	0	1	8	5	1
150521129	2.62	103	4.32	111	0.61			1	0	0	0	0	0		0	0	0	1	76	1	172.1	72.45	24.5	0	67.9	0	0	0	0	0	70	1.08	0	320	448	1	6.6	330	360	-3.1	19.6	1	5	0	3	2.04	0
150521130	2.73	127	3.58	107	0.76	10.9	71	0	0	0	0	0	0	1	0	1	0	1	80	1	163.5	71.35	26.7	0	60.1	0	1	0	0	0	140	2	0	400	500	1	8.3	390	472	2.5	5.6	0	5	0	4	2.01	0
150522118	2.39	97	3.15	90	0.76	17.8	129	0	0	0	0	0	0	0	0	0	0	1	66	1	160.9	46.4	17.9	1	57.7	0	0	0	0	0	55	0.75	0	540	380	0	6.6	540	360	0	5.3	0	5	0	3	2.26	0
150522120	2.03	93	2.78	95	0.73	14	81	0	0	0	0	0	0	0	0	0	0	0	54	0	155	51.75	21.5	0	47.9	0	0	1	0	0	120	1.92	0	340	400	0	8.4	360	384	-5.9	4	0	4	1	9	5	1
150522121								0							1	0	1	1	68	1	177.4	47.55	15.1	1	72.8	0	0	1	0	0	55	0.67	0	440	416	0	5.7	400	408	9.1	1.9	0	4	1	5	3.92	0
150522122	2.04	116	2.77	112	0.74	16.8	108	0	0	0	0	0	0	0	0	0	0	0	65	1	150.7	52.8	23.2	0	44	1	1	1	0	0	150	2	0	480	360	0	8.2	470	264	2.1	26.7	1	5	0	6	4.92	0
150526111	2.12	109	2.63	100	0.81	15.1	100	0	0	0	0	0	0	0	0	0	0	0	58	0	152	45.2	19.6	1	45.1	0	0	0	0	0	85	1.25	0	400	400	0	8.9	400	376	0	6	0	5	0	2	1.03	0
150527091								0							0	0	1	1	64	1	170	67.9	23.5	0	66	0	1	1	0	0	215	3.5	1	490	560	1	8.5	500	544	-2	2.9	0	5	0	9	5	1
150527094	3.43	117	4.43	108	0.77			0	0	0	0	0	0		0	0	0	1	60	0	169	60.05	21	1	65.1	0	0	0	0	0	130	2	0	490	424	0	6.5	480	380	2	10.4	1	5	0	3	2.21	0
150528119	2.07	102	2.82	101	0.73	16.1	86	0	0	0	0	0	0	0	0	0	0	0	66	1	159.3	64	25.2	0	51.8	0	1	0	0	0	105	1.58	0	320	400	0	7.7	320	384	0	4	0	4	1	4	3.3	0
150528122	2.74	110	4.01	106	0.68	17.9	118	1	0	0	0	0	0	0	0	0	0	1	75	1	170.4	59.3	20.4	1	66.4	0	1	1	0	0	105	1.67	0	480	448	1	6.7	480	424	0	5.4	0	5	0	3	3.05	0
150528123	2.63	89	3.6	87	0.73	21.9	117	0	0	0	0	0	0	0	0	0	0	1	59	0	169.6	58.45	20.3	1	65.7	0	1	1	0	0	135	2.08	0	480	430	0	6.5	460	392	4.2	8.8	0	5	0	3	2.2	0
150529106	2.23	82	3.96	103	0.56	15.1	84	1	0	0	0	0	0	0	0	0	0	1	66	1	166.1	63.9	23.2	0	62.5	0	0	1	0	0	60	1.25	0	480	500	1	8	480	472	0	5.6	0	4	1	2	2.02	0
150529107	2.25	84	3.12	89	0.72			0	0	0	0	0	0		0	0	0	0	45	0	162	95.2	36.3	0	54.2	0	1	0	0	0	130	1.67	0	490	350	0	6.5	490	328	0	6.3	0	5	0	4	2.73	0
150529108	2.23	116	2.79	105	0.8	17.7	99	0	0	0	0	0	0	0	0	0	0	0	63	1	154.8	60.75	25.4	0	47.7	0	1	0	0	0	75	1.17	0	440	400	0	8.4	430	312	2.3	22	1	5	0	4	3.32	0
150529109	2.88	97	4.33	104	0.67	15.3	76	1	0	0	0	0	0	1	0	0	0	1	60	0	170	65.5	22.7	0	66	1	1	1	0	0	220	3	1	490	380	0	5.8	470	320	4.1	15.8	1	5	0	6	2.77	0
150529110								0							0	0	0	1	34	0	180	66.5	20.5	1	75.1	0	0	0	0	0	45	0.5	0	290	500	1	6.7	280	448	3.4	10.4	1	4	1	3	2.77	0
150601102	2.47	95	3.16	81	0.78	18.2	114	0	0	0	0	0	0	0	0	0	0	1	75	1	170.5	61.35	21.1	1	66.5	0	0	0	0	0	135	1.92	0	530	480	1	7.2	520	392	1.9	18.3	1	5	0	4	2.96	0
150601104	2.16	80	3.37	87	0.64	21.2	111	1	0	0	0	0	0	0	0	0	0	1	65	1	166.5	70.1	25.3	0	62.8	0	1	1	0	0	145	2.17	1	480	536	1	8.5	480	520	0	3	0	0	1	4	2.7	0
150603110	1.83	76	3.74	105	0.49	14.7	93	1	1	0	0	0	1	0	0	0	0	1	74	1	163.7	62.6	23.4	0	60.3	0	0	1	0	0	55	0.75	0	440	350	0	5.8	430	328	2.3	6.3	0	5	0	2	1.23	0
150604094	2.46	87	2.91	75	0.85	14.8	84	0	0	0	0	0	0	0	0	0	0	1	60	0	164.6	57.8	21.3	1	61.1	0	1	0	0	0	210	2.17	1	440	440	1	7.2	440	384	0	12.7	1	5	0	6	3.85	0
150604096	3.47	105	4.9	108	0.71			0	0	0	0	0	0		0	0	0	1	55	0	172.9	65.9	22	0	68.7	0	1	1	0	0	150	2.42	1	560	448	1	6.5	540	392	3.6	12.5	1	5	0	3	2.01	0
150604097	1.87	98	2.11	80	0.89			0	0	0	0	0	0		0	0	0	0	63	1	153.1	47.3	20.2	1	46.1	1	1	1	0	0	100	1	0	360	376	0	8.2	360	352	0	6.4	0	5	0	3	2.08	0
150605107	2.36	81	2.99	75	0.79	14.2	76	0	0	0	0	0	0	1	0	0	0	1	60	0	167.3	61.2	21.9	0	63.6	0	1	1	0	0	60	0.92	0	490	450	1	7.1	490	440	0	2.2	0	5	0	3	2.27	0
150608093	2.74	104	4.18	103	0.66	19	102	1	0	0	0	0	0	0	0	0	0	1	78	1	176	78.2	25.2	0	71.5	0	1	0	0	0	275	3.75	1	360	496	1	6.9	340	408	5.6	17.7	1	5	0	5	2.83	0
150608094	3.69	129	5.06	122	0.73			0	0	0	0	0	0		1	0	0	1	68	1	173.2	68.2	22.7	0	68.9	1	1	0	0	0	135	1.83	0	560	416	0	6	530	324	5.4	22.1	1	5	0	4	2.69	0
150608096	2.4	64	2.57	66	0.93			0	1	0	1	0	0		0	0	0	0	18	0	175	71	23.2	0	66.1	1	0	0	0	0	75	0.75	0	540	550	1	8.3	540	520	0	5.5	0	5	0	3	1.77	0
150609096	2.46	106	3.05	101	0.81	18.6	84	0	0	0	0	0	0	0	1	0	0	0	48	0	155.3	73.45	30.5	0	48.1	0	1	1	0	0	90	1.33	0	400	368	0	7.7	400	352	0	4.3	0	2	1	6	2.29	0
150610086	1.74	106	2.25	98	0.77			0	0	0	0	0	0		0	0	0	0	66	1	137	53.25	28.4	0	31.5	0	0	1	0	0	145	2.25	1	360	416	0	13.2	360	408	0	1.9	0	5	0	6	2.77	0
150610088								0							0	0	0	0	52	0	161.8	58.35	22.3	0	54.1	0	0	2	0	0	130	2.08	0	400	416	0	7.7	400	200	0	51.9	1	5	0	5	3.99	0
150611105	1.56	72	3.5	99	0.45	11.1	69	1	1	0	0	0	1	1	0	0	0	1	86	1	167.8	78.4	27.8	0	64	0	0	0	0	0	80	1.33	0	440	480	1	7.5	440	408	0	15	1	5	0	8	5	1
150612092	2.24	92	3.18	90	0.7			0	0	0	0	0	0		0	0	0	1	70	1	165.1	51	18.7	1	61.6	0	0	0	0	0	35	0.42	0	320	430	0	7	300	416	6.3	3.3	0	0	1	3	2.29	0
150616095	2.65	120	3.33	113	0.8	20.2	108	0	0	0	0	0	0	0	1	0	0	0	58	0	157.3	59.8	24.2	0	50	0	0	2	0	0	175	2.67	1	290	480	1	9.6	290	440	0	8.3	0	5	0	3	2.51	0
150616099	2.74	99	3.61	90	0.76	22.4	127	0	0	0	0	0	0	0	1	0	0	1	68	1	170.9	66.25	22.7	0	66.8	0	0	1	0	0	85	1.5	0	520	500	1	7.5	520	440	0	12	1	5	0	3	2.56	0
150616100								0							0	0	0	1	66	1	176.7	81.3	26	0	72.1	0	0	1	0	0	95	1.58	0	600	530	1	7.4	590	432	1.7	18.5	1	4	1	2	1.83	0
150616101	3.26	114	4.79	114	0.68	16	76	1	0	0	0	0	0	1	0	0	0	1	68	1	172.2	79.55	26.8	0	68	0	1	1	0	0	105	1.67	0	490	560	1	8.2	480	500	2	10.7	1	5	0	7	5	1
150618093	1.99	78	2.93	81	0.68			1	1	0	0	0	0		0	0	0	1	66	1	162	56.7	21.6	0	58.7	0	1	0	0	0	105	1.5	0	480	450	1	7.7	460	424	4.2	5.8	0	5	0	3	2.24	0
150618094	2.66	93	3.32	89	0.8	20.5	91	0	0	0	0	0	0	0	0	0	0	0	45	0	168.5	67.5	23.8	0	60.2	1	0	1	0	0	240	2.42	1	480	448	1	7.4	480	448	0	0	0	4	1	4	3.02	0
150618095	2.54	96	4.52	114	0.56	16.7	99	1	0	0	0	0	0	0	0	0	0	1	73	1	172.4	63.8	21.5	0	68.2	0	1	2	0	0	115	1.67	0	410	560	1	8.2	420	476	-2.4	15	1	5	0	3	2.07	0
150618096	4.51	127	5.63	115	0.8	27.3	115	0	0	0	0	0	0	0	0	0	0	1	52	0	177.5	72.15	22.9	0	72.8	0	1	1	0	0	180	2.75	1	560	560	1	7.7	560	512	0	8.6	0	5	0	3	2.9	0
150618097	2.54	89	3.61	88	0.7			0	0	0	0	0	0		0	0	0	1	65	1	170.2	77.6	26.8	0	66.2	0	1	2	0	0	300	4.67	1	440	448	1	6.8	430	288	2.3	35.7	1	7	0	5	3.54	0
150619079	3.63	90	3.77	86	0.96			0	0	0	0	0	0		0	0	0	1	17	0	178.2	53.9	17	1	73.5	0	0	0	0	0	60	0.75	0	450	520	1	7.1	450	496	0	4.6	0	5	0	2	1.31	0
150619080	1.54	112	2.27	109	0.68	14.2	111	1	0	0	0	0	0	0	0	0	0	0	78	1	148.4	47.55	21.6	0	41.9	0	1	1	0	0	195	1.83	0	420	360	0	8.6	430	328	-2.4	8.9	0	4	1	4	2.88	0
150619082	3.15	107	4.56	110	0.69	19.6	95	1	0	0	0	0	0	0	0	0	0	1	62	1	169.8	71.3	24.7	0	65.8	0	1	0	0	0	95	1.25	0	520	448	1	6.8	510	416	1.9	7.1	0	4	1	3	2.55	0
150619084	3.19	92	3.71	83	0.86	24.1	106	0	0	0	0	0	0	0	0	0	0	1	43	0	167.1	59.35	21.3	1	63.4	0	1	0	0	0	125	1.75	0	490	400	0	6.3	490	380	0	5	0	5	0	4	2.66	0
150622090	1.63	82	3.67	114	0.44	9.7	75	1	0	0	0	0	1	1	0	0	0	1	85	1	163.4	62.55	23.4	0	60	0	1	1	0	0	105	1.42	0	490	420	0	7	490	384	0	8.6	0	5	0	5	4.12	0
150622091	1.77	92	2.4	92	0.74	13.3	78	0	0	0	0	0	0	1	0	0	0	0	57	0	150.8	57.75	25.4	0	44	0	0	2	0	0	80	0.92	0	400	384	0	8.7	400	360	0	6.3	0	4	1	2	0.71	0
150622092	2.91	101	4.25	105	0.68	17.6	91	1	0	0	0	0	0	0	0	0	0	1	62	1	168.6	67	23.6	0	64.7	0	1	0	0	0	120	1.5	0	520	380	0	5.9	510	344	1.9	9.5	0	5	0	3	1.62	0
150623099	2.48	108	3.66	110	0.68	15.8	95	1	0	0	0	0	0	0	0	0	0	1	71	1	159.5	72.2	28.4	0	56.5	0	0	2	0	0	195	2.08	0	520	344	0	6.1	530	296	-1.9	14	1	5	0	4	3.23	0
150623100	2.23	75	3.68	88	0.61			1	1	0	0	0	0		0	0	0	1	61	1	170.3	75.1	25.9	0	66.3	0	0	1	0	0	105	1.58	0	450	450	1	6.8	440	384	2.2	14.7	1	0	1	7	5	1
150623101	3.51	116	4.46	107	0.79			0	0	0	0	0	0		0	0	0	1	57	0	169.1	66	23.1	0	65.2	0	1	0	0	0	100	1.58	0	490	480	1	7.4	480	440	2	8.3	0	5	0	3	1.95	0
150623102	2.65	116	3.31	108	0.8	18.4	92	0	0	0	0	0	0	0	0	0	0	0	57	0	160.9	64.5	24.9	0	53.2	0	1	0	0	0	90	1.42	0	410	430	0	8.1	410	416	0	3.3	0	7	0	3	1.85	0
150624096	2.61	89	2.97	72	0.88	17.7	96	0	0	0	0	0	0	0	0	0	0	1	63	1	169.7	54.1	18.8	1	65.7	0	1	2	0	0	185	3.08	1	460	340	0	5.2	470	336	-2.2	1.2	0	5	0	6	0.86	0
150624097	3.21	121	4.08	111	0.79	18.3	96	0	0	0	0	0	0	0	0	0	0	1	64	1	161.3	66.4	25.5	0	58.1	0	0	1	0	0	85	1.33	0	440	440	1	7.6	430	408	2.3	7.3	0	5	0	4	3.09	0
150624098	2.31	72	3.44	79	0.67			1	1	0	0	0	0		0	0	0	1	53	0	169.2	69.9	24.4	0	65.3	0	0	0	0	0	35	0.42	0	490	450	1	6.9	480	408	2	9.3	0	4	1	2	0.7	0
150625100	2.3	70	3.69	82	0.62	22.9	97	1	1	0	0	0	0	0	0	0	0	1	54	0	173	75.9	25.4	0	68.7	0	1	0	0	0	125	1.75	0	440	536	1	7.8	440	424	0	20.9	1	0	1	7	5	1
150625101	2.24	84	3.03	81	0.74	13.7	77	0	0	0	0	0	0	1	0	0	0	1	63	1	163.8	60.2	22.4	0	60.4	0	1	0	0	0	235	3.17	1	530	380	0	6.3	520	368	1.9	3.2	0	4	1	9	1.85	0
150625103	2.05	82	3.9	103	0.53	10.8	63	1	0	0	0	0	0	1	0	0	0	1	76	1	169.7	71.5	24.8	0	65.7	0	0	1	0	0	45	0.75	0	440	480	1	7.3	440	464	0	3.3	0	5	0	7	2.29	0
150625104	3.81	146	4.63	123	0.82	19.9	108	0	0	0	0	0	0	0	0	0	0	1	67	1	163.7	67.9	25.3	0	60.3	0	1	2	0	0	170	2.75	1	500	496	1	8.2	510	472	-2	4.8	0	6	0	5	4.12	0
150625105	2.34	88	3.42	98	0.68	17.4	90	1	0	0	0	0	0	0	0	1	0	0	53	0	167.5	51.5	18.4	1	59.2	0	1	2	0	0	165	2.5	1	450	400	0	6.8	460	352	-2.2	12	1	5	0	16	5	1
150626090	3.71	119	5.02	118	0.74			0	0	0	0	0	0		0	0	0	1	56	0	169.3	57.8	20.2	1	65.4	0	0	2	0	0	70	0.58	0	490	450	1	6.9	500	392	-2	12.9	1	4	1	3	2.08	0
150626093	2.19	94	3.38	96	0.65	12.4	100	1	0	0	0	0	0	0	0	0	0	1	76	1	166.6	47.7	17.2	1	62.9	0	1	1	0	0	170	2.75	1	480	450	1	7.2	480	440	0	2.2	0	5	0	11	5	1
150626094	3.63	100	5.95	123	0.61	21.6	87	1	0	0	0	0	0	0	0	0	0	1	47	0	175.6	70	22.7	0	71.1	0	1	1	0	0	140	2.17	1	570	500	1	7	560	448	1.8	10.4	1	0	1	8	5	1
150629095	2.26	99	3.4	100	0.66	16.9	105	1	0	0	0	0	0	0	0	0	0	1	74	1	162	68	25.9	0	58.7	0	1	1	0	0	115	1.42	0	480	480	1	8.2	480	416	0	13.3	1	5	0	5	4.12	0
150629096	3.39	95	5.68	117	0.6	25.3	105	1	0	0	0	0	0	0	0	0	0	1	51	0	177.1	72.25	23	0	72.5	0	0	1	0	0	45	0.58	0	490	500	1	6.9	490	488	0	2.4	0	0	1	3	1.79	0
150630085	1.92	82	3.2	92	0.6	10.7	71	1	0	0	0	0	0	1	0	0	0	1	72	1	162.7	61.8	23.3	0	59.4	0	1	0	0	0	90	1.08	0	480	480	1	8.1	490	392	-2.1	18.3	1	5	0	3	1.9	0
150630086	2.51	108	3.21	104	0.78	17.1	102	0	0	0	0	0	0	0	0	0	0	0	54	0	160	48.2	18.8	1	52.4	0	0	0	0	0	110	1.58	0	400	410	0	7.8	400	392	0	4.4	0	5	0	4	2.22	0
150630087	3.2	115	4.26	109	0.75			0	0	0	0	0	0		0	0	0	1	63	1	167.5	63.35	22.6	0	63.7	0	1	0	0	0	120	1.92	0	490	400	0	6.3	480	360	2	10	1	5	0	4	2.77	0
150701102	3.3	104	4.48	102	0.74	24.3	116	0	0	0	0	0	0	0	0	0	0	1	57	0	173	66.55	22.2	0	68.7	0	0	0	0	0	180	2.75	1	530	500	1	7.3	520	464	1.9	7.2	0	5	0	2	1.87	0
150703090	2.33	112	3.01	105	0.77	16.9	84	0	0	0	0	0	0	0	0	0	0	0	67	1	161.1	70.5	27.2	0	53.4	0	1	0	0	0	95	1.33	0	450	500	1	9.4	460	496	-2.2	0.8	0	5	0	4	2.88	0
150703091	0.66	33	2.13	79	0.31	14.6	97	1	1	1	0	1	1	0	0	0	0	0	55	0	152	42.1	18.2	1	45.1	1	1	2	0	0	240	3.42	1	440	300	0	6.7	450	272	-2.3	9.3	0	5	0	6	4.64	0
150703092	3.14	120	4.21	111	0.75	23.9	143	0	0	0	0	0	0	0	0	0	0	1	68	1	166.8	61.7	22.2	0	63.1	0	1	1	0	0	175	1.83	0	490	480	1	7.6	490	360	0	25	1	0	1	4	3.22	0
150706103	1.89	83	2.61	84	0.72			0	0	0	0	0	0		0	0	0	0	61	1	163.5	52.15	19.5	1	55.6	0	0	1	0	0	70	1.17	0	410	408	0	7.3	400	368	2.4	9.8	1	5	0	4	3.45	0
150706104	2.18	111	2.64	100	0.83	17.2	112	0	0	0	0	0	0	0	0	0	0	0	55	0	149.8	45.95	20.5	1	43.1	0	1	0	0	0	70	1	0	440	408	0	9.5	440	392	0	3.9	0	5	0	4	2.91	0
150706105	3.45	94	4.27	90	0.81	31.6	126	0	0	0	0	0	0	0	1	0	0	1	41	0	171.8	68.1	23.1	0	67.7	0	1	1	0	0	65	0.92	0	490	570	1	8.4	490	408	0	28.4	1	5	0	6	5	1
150707107	3.03	92	4.38	93	0.69	23.6	99	1	0	0	0	0	0	0	0	0	0	1	62	1	179.2	85.65	26.7	0	74.4	0	1	0	0	0	135	2.17	1	490	470	1	6.3	490	440	0	6.4	0	4	1	3	1.84	0
150707108	2.27	107	2.94	103	0.77			0	0	0	0	0	0		0	0	0	0	61	1	157.5	65.7	26.5	0	50.1	0	0	0	0	0	145	2.42	1	410	360	0	7.2	400	344	2.4	4.4	0	5	0	6	3.4	0
150707109								0							1	0	0	1	63	1	166.7	61.5	22.1	0	63	0	0	1	0	0	180	2.17	1	490	400	0	6.3	490	392	0	2	0	5	0	6	2.8	0
150709116	2.29	126	2.97	118	0.77	14.6	93	0	0	0	0	0	0	0	0	0	0	0	63	1	152.4	48.2	20.8	1	45.5	0	1	1	0	0	65	1.67	0	400	448	1	9.8	400	424	0	5.4	0	5	0	6	3.68	0
150709121	1.6	55	2.8	67	0.57	15.7	80	1	1	0	1	0	0	0	0	0	1	1	64	1	170.3	68.3	23.6	0	66.3	0	0	0	0	0	45	0.5	0	240	408	0	6.2	230	384	4.2	5.9	0	6	0	8	0.79	0
150710103	2.26	144	2.88	127	0.78	16	95	0	0	0	0	0	0	0	0	0	0	0	73	1	150.7	65.1	28.7	0	44	0	1	1	0	0	180	2.58	1	330	430	0	9.8	330	396	0	7.9	0	5	0	4	3.2	0
150710104	2.6	151	3.27	131	0.8	12.4	80	0	0	0	0	0	0	0	0	0	0	0	75	1	157.8	55	22.1	0	50.4	0	1	1	0	0	90	1.25	0	420	440	1	8.7	430	416	-2.4	5.5	0	5	0	3	3.08	0
150713119	2.42	89	2.95	71	0.82	15.7	87	0	0	0	0	0	0	0	0	0	0	1	75	1	177.5	72.4	23	0	72.8	0	1	1	0	0	240	2.58	1	560	550	1	7.6	530	512	5.4	6.9	0	5	0	4	2.33	0
150713121	2.84	99	3.6	97	0.79			0	0	0	0	0	0		1	0	0	0	45	0	168.4	66.75	23.5	0	60.1	0	0	0	0	0	85	1.17	0	440	480	1	8	430	464	2.3	3.3	0	5	0	2	0.84	0
150714111	1.91	92	2.41	85	0.79	14	79	0	0	0	0	0	0	1	1	0	0	0	61	1	157.4	56.3	22.7	0	50.1	0	1	2	0	0	185	2.75	1	400	400	0	8	400	352	0	12	1	4	1	5	3.97	0
150715103	2.78	119	3.29	108	0.84	19.2	111	0	0	0	0	0	0	0	0	0	0	0	48	0	156.2	48.4	19.8	1	49	0	1	0	0	0	170	2.67	1	400	330	0	6.7	400	312	0	5.5	0	5	0	5	4.01	0
150715104	1.48	123	2.07	113	0.71	10.9	82	0	0	1	0	0	0	0	0	1	0	0	78	1	145.1	51.4	24.4	0	38.9	0	1	1	0	0	105	1.5	0	290	328	0	8.4	310	296	-6.9	9.8	1	5	0	4	3.26	0
150716120	2.3	104	3.13	109	0.73	17.8	116	0	0	0	0	0	0	0	0	0	0	0	45	0	148.9	40.3	18.2	1	42.3	0	1	1	0	0	115	1.58	0	410	380	0	9	410	368	0	3.2	0	5	0	3	1.88	0
150717107	3.01	121	4.25	122	0.71	20.4	123	0	0	0	0	0	0	0	0	0	0	1	64	1	159.6	59.6	23.4	0	56.6	0	0	2	0	0	135	1.42	0	520	510	1	9	520	488	0	4.3	0	0	1	3	2.44	0
150717108	2.36	119	2.86	104	0.83	16.5	84	0	0	0	0	0	0	0	0	0	0	0	65	1	157.7	71.15	28.6	0	50.3	0	1	0	0	0	80	1.17	0	290	450	1	8.9	230	440	20.7	2.2	0	5	0	5	4.42	0
150717112	2.27	126	3.04	123	0.75	16.7	97	0	0	0	0	0	0	0	0	0	0	0	60	0	148.9	60	27.1	0	42.3	0	1	2	0	0	150	2.25	1	400	400	0	9.5	420	328	-5	18	1	5	0	3	2.37	0
150720104	3.5	104	4.46	101	0.78	25.1	111	0	0	0	0	0	0	0	0	0	0	1	47	0	168.9	65.65	23	0	65	0	0	0	0	0	55	0.75	0	490	496	1	7.6	500	456	-2	8.1	0	5	0	3	1.12	0
150721114	2.94	97	4.27	101	0.69			1	0	0	0	0	0		0	0	0	1	58	0	170	70.4	24.4	0	66	0	0	0	0	0	100	1.5	0	480	380	0	5.8	480	352	0	7.4	0	5	0	2	1.54	0
150721116	3.06	115	3.81	98	0.8	26.5	127	0	0	0	0	0	0	0	0	0	0	1	69	1	168.6	84.35	29.7	0	64.7	0	1	0	0	0	140	1.92	0	480	496	1	7.7	460	460	4.2	7.3	0	5	0	3	1.57	0
150721117	3.04	103	4.67	112	0.65	11.8	63	1	0	0	0	0	0	1	0	0	0	1	62	1	170.7	62.6	21.5	0	66.7	0	0	1	0	0	135	1.83	0	440	544	1	8.2	440	440	0	19.1	1	0	1	4	2.23	0
150721118	2.94	122	3.48	111	0.84	17.4	99	0	0	0	0	0	0	0	0	0	0	0	48	0	157.6	49.05	19.7	1	50.2	0	0	0	0	0	105	1.58	0	380	450	1	9	380	424	0	5.8	0	5	0	3	1.8	0
150721119								0							0	0	0	0	31	0	163	63.7	24	0	55.1	0	1	0	0	0	115	1.67	0	440	430	0	7.8	450	416	-2.3	3.3	0	5	0	5	2.91	0
150722115	2.49	109	3.291	100	0.76	22.7	155	0	0	0	0	0	0	0	1	0	0	1	70	1	158.3	56.5	22.5	0	55.4	0	1	0	0	0	105	1.5	0	420	448	1	8.1	430	428	-2.4	4.5	0	5	0	4	3.25	0
150722116	2.26	113	2.86	103	0.79			0	0	0	0	0	0		0	0	0	0	64	1	158.7	67.5	26.8	0	51.2	0	0	1	0	0	120	1.83	0	400	400	0	7.8	390	376	2.5	6	0	4	1	3	2.8	0
150723117	3.15	92	4.63	103	0.68			1	0	0	0	0	0		0	0	1	1	45	0	169.8	73.35	25.4	0	65.8	0	1	0	0	0	95	1.25	0	480	490	1	7.4	480	456	0	6.9	0	5	0	3	1.17	0
150723118	2.08	100	2.47	91	0.84	16.9	106	0	0	0	0	0	0	0	0	0	1	0	47	0	148.7	44.6	20.2	1	42.1	0	1	0	0	0	90	1.33	0	280	450	1	10.7	280	416	0	7.6	0	5	0	3	2.26	0
150723119	2.21	78	4.05	98	0.55	21.1	115	1	1	0	0	0	0	0	0	0	0	1	66	1	171.8	63.8	21.6	0	67.7	0	1	1	0	0	195	2.67	1	490	416	0	6.1	480	368	2	11.5	1	4	1	6	5	1
150723121	2.67	97	4.02	97	0.66	24.3	125	1	0	0	0	0	0	0	0	0	0	1	74	1	174.2	77.45	25.5	0	69.8	0	1	2	0	0	180	2.67	1	520	496	1	7.1	530	472	-1.9	4.8	0	0	1	7	5	1
150724119	3.4	120	4.29	107	0.79			0	0	0	0	0	0		0	0	0	1	64	1	167.9	61.5	21.8	0	64.1	0	0	0	0	1	65	1.08	0	480	520	1	8.1	480	480	0	7.7	0	5	0	3	2.21	0
150724123	3.36	126	3.69	96	0.91			0	0	0	0	0	0		0	0	0	1	67	1	166.2	61.4	22.2	0	62.6	0	1	1	0	0	95	1.33	0	400	480	1	7.7	400	416	0	13.3	1	5	0	3	2.86	0
150727113	1.43	111	2.18	114	0.66	11.7	97	1	0	1	0	0	0	0	1	0	0	0	74	1	143.1	42.7	20.9	1	37	0	1	2	0	0	155	2.42	1	290	310	0	8.4	290	256	0	17.4	1	5	0	6	5	1
150727114	3.96	105	4.53	96	0.87			0	0	0	0	0	0		0	0	0	1	33	0	167.6	54.9	19.5	1	63.8	0	0	0	0	0	25	0.17	0	360	424	0	6.6	350	408	2.8	3.8	0	4	1	2	1.16	0
150727115	3.28	113	5.25	124	0.62	23.3	126	1	0	0	0	0	0	0	0	0	0	1	67	1	173.3	66.3	22.1	0	69	0	1	2	0	0	105	1.33	0	530	520	1	7.5	530	480	0	7.7	0	5	0	3	2.15	0
150728113	1.77	96	2.21	88	0.8	15.5	95	0	0	0	0	0	0	0	0	0	0	0	58	0	144.5	52.2	25	0	38.3	0	1	0	0	0	85	1.33	0	290	400	0	10.4	300	392	-3.4	2	0	4	1	3	1.9	0
150728114	2.63	95	3.61	86	0.73			0	0	0	0	0	0		0	0	0	1	73	1	174.6	64.5	21.2	1	70.2	0	1	0	0	0	15	2	0	490	480	1	6.8	490	456	0	5	0	0	1	10	5	1
150728116	1.75	75	4.37	129	0.4	18.7	118	1	1	0	0	0	1	0	0	0	0	1	70	1	161	63.9	24.7	0	57.8	0	1	2	0	0	215	3.17	1	520	520	1	9	500	320	3.8	38.5	1	0	1	8	5	1
150729106	2.92	93	3.48	82	0.84	28.5	120	0	0	0	0	0	0	0	0	0	0	1	53	0	167.5	81.2	28.9	0	63.7	0	1	0	0	0	110	1.75	0	490	480	1	7.5	480	432	2	10	1	7	0	6	3.24	0
150729107	3.47	123	4.24	116	0.82	17.6	81	0	0	0	0	0	0	0	1	0	0	0	45	0	168.4	61.55	21.7	0	60.1	0	1	0	0	0	140	2.08	0	480	420	0	7	450	400	6.3	4.8	0	5	0	4	3.13	0
150729108	3.28	75	5.13	92	0.64	23.2	78	1	1	0	0	0	0	1	0	0	0	1	30	0	179.9	71.6	22.1	0	75	0	0	1	0	0	75	1	0	410	530	1	7.1	420	496	-2.4	6.4	0	4	1	3	1.98	0
150730117	2.85	100	3.98	105	0.72	14.3	96	0	0	0	0	0	0	0	1	0	0	1	70	1	167.7	55.3	19.7	1	63.9	0	1	2	0	0	195	3	1	410	480	1	7.5	420	392	-2.4	18.3	1	5	0	5	3.11	0
150730118	2.38	83	4.11	102	0.58	15.1	90	1	0	0	0	0	0	0	0	1	1	1	61	1	167.7	50.85	18.1	1	63.9	0	1	1	0	0	340	0.58	0	480	400	0	6.3	480	352	0	12	1	4	1	12	0.97	0
150730120	2.38	100	4.26	119	0.56	23.4	132	1	0	0	0	0	0	0	0	0	0	1	74	1	166.1	72.1	26.1	0	62.5	0	1	1	0	0	160	2.5	1	260	450	1	7.2	270	288	-3.8	36	1	5	0	4	3.88	0
150730121	2.89	104	4.24	105	0.68	15.9	85	1	0	0	0	0	0	0	0	0	0	1	68	1	171.5	71.1	24.2	0	67.4	0	1	0	0	0	110	1.58	0	490	500	1	7.4	500	464	-2	7.2	0	4	1	3	2.13	0
150731090	2.55	87	2.95	80	0.86	15.2	62	0	0	0	0	0	0	1	0	0	0	0	33	0	161.8	75.8	29	0	54.1	0	0	0	0	0	45	0.67	0	400	450	1	8.3	390	440	2.5	2.2	0	5	0	2	1.27	0
150803104	3.02	100	4.37	98	0.69			1	0	0	0	0	0		0	0	0	1	70	1	179.2	77.9	24.3	0	74.4	0	0	2	0	0	65	0.92	0	420	530	1	7.1	430	480	-2.4	9.4	0	0	1	3	2.59	0
150803105	4	89	4.46	79	0.9			0	0	0	0	0	0		0	0	0	1	23	0	179.9	55	17	1	75	0	0	0	0	0	30	0.25	0	520	480	1	6.4	530	472	-1.9	1.7	0	5	0	2	1.55	0
150803106	1.89	92	3.13	99	0.6	13.2	97	1	0	0	0	0	0	0	0	0	0	1	79	1	160.4	60.75	23.6	0	57.3	0	1	1	0	0	325	5.17	1	500	400	0	7	490	288	2	28	1	5	0	8	5	1
150804102	2.36	128	3.16	120	0.75	15.2	92	0	0	0	0	0	0	0	0	0	0	0	73	1	161	57.2	22.1	0	53.3	0	1	1	0	0	125	1.83	0	400	470	1	8.8	400	432	0	8.1	0	5	0	3	2.33	0
150804103	2.36	144	3.03	129	0.78			0	0	0	0	0	0		0	0	0	0	72	1	151.8	51.1	22.2	0	45	0	1	2	0	0	125	1.67	0	400	400	0	8.9	400	368	0	8	0	5	0	3	2	0
150804104	1.78	68	2.26	66	0.79	12.3	67	0	1	0	1	0	0	1	0	0	0	1	54	0	155.4	55.3	22.9	0	52.7	0	1	0	0	0	185	2.58	1	440	424	0	8	440	400	0	5.7	0	5	0	7	5	1
150804105								0							0	0	0	0	63	1	152.2	48.2	20.8	1	45.3	0	1	1	0	0	105	1.42	0	400	400	0	8.8	390	356	2.5	11	1	5	0	4	2.34	0
150805095	2.96	121	3.68	114	0.8	28	118	0	0	0	0	0	0	0	0	0	0	0	52	0	159.7	85.8	33.6	0	52.1	0	0	0	0	0	145	2.25	1	490	500	1	9.6	500	496	-2	0.8	0	4	1	2	1.28	0
150805097	2.46	94	3.77	95	0.65	20.7	115	1	0	0	0	0	0	0	0	0	0	1	75	1	172.5	74.8	25.1	0	68.3	0	1	1	0	0	155	2.33	1	490	450	1	6.6	480	384	2	14.7	1	5	0	6	5	1
150806103	2.54	113	3.21	104	0.79	13.9	77	0	0	0	0	0	0	1	0	0	0	0	67	1	152.2	58	25	0	45.3	0	0	1	0	0	165	0.83	0	440	480	1	10.6	440	456	0	5	0	5	0	5	3.03	0
150806104	1.75	121	2.3	107	0.76	13.7	87	0	0	0	0	0	0	0	0	0	0	0	78	1	152.2	62.75	27.1	0	45.3	0	1	1	0	0	140	1.83	0	370	400	0	8.8	370	384	0	4	0	0	1	5	3.98	0
150807111	2.15	102	2.79	97	0.77	18.7	92	0	0	0	0	0	0	0	0	0	0	0	64	1	159.4	72.2	28.4	0	51.9	0	0	0	0	0	50	0.67	0	440	448	1	8.6	450	424	-2.3	5.4	0	6	0	2	1.15	0
150807114	2.32	79	2.93	68	0.79	15	75	0	0	0	0	0	0	1	1	0	0	1	69	1	175.4	75.75	24.6	0	70.9	1	1	0	0	0	110	1.42	0	400	500	1	7.1	400	464	0	7.2	0	5	0	5	4.47	0
150810119	1.74	100	2.17	87	0.8			0	0	0	0	0	0		0	0	0	0	73	1	157	65.1	26.4	0	49.7	0	1	2	0	0	90	1.17	0	420	400	0	8	410	368	2.4	8	0	5	0	3	2.51	0
150811114	2.7	88	4.01	92	0.67	22.9	106	1	0	0	0	0	0	0	0	0	0	1	63	1	174.3	77.1	25.4	0	69.9	0	1	1	0	0	125	2.08	0	520	510	1	7.3	520	464	0	9	0	5	0	3	2.25	0
150811115	3.15	114	4.31	111	0.73			0	0	0	0	0	0		0	0	0	1	64	1	165.4	67.75	24.8	0	61.8	0	0	1	0	0	40	0.58	0	480	490	1	7.9	480	472	0	3.7	0	6	0	2	0.88	0
150811117	2.11	77	3.44	91	0.61	12.2	65	1	1	0	0	0	0	1	1	0	0	1	61	1	163.9	65.45	24.4	0	60.5	1	1	1	0	0	150	1.83	0	520	496	1	8.2	520	472	0	4.8	0	4	1	6	5	1
150811118	2.13	103	2.78	99	0.77			0	0	0	0	0	0		0	0	0	0	62	1	156	68.7	28.2	0	48.8	0	0	0	0	0	70	0.92	0	370	350	0	7.2	370	336	0	4	0	4	1	5	3.09	0
150812103	2.37	106	2.93	98	0.81	17	97	0	0	0	0	0	0	0	0	0	0	0	56	0	158.1	51.9	20.8	1	50.7	0	1	0	0	0	80	1.17	0	440	424	0	8.4	440	368	0	13.2	1	4	1	3	2.27	0
150812104	3.79	119	4.93	109	0.77	27.7	128	0	0	0	0	0	0	0	0	1	0	1	60	0	177.2	70.6	22.5	0	72.6	0	1	0	0	0	115	1.67	0	410	464	1	6.4	420	432	-2.4	6.9	0	5	0	3	1.89	0
150813132	2.78	82	3.35	72	0.83	25.4	94	0	0	0	0	0	0	0	1	0	0	1	54	0	175.2	94.3	30.7	0	70.7	0	1	1	0	0	150	2.17	1	530	520	1	7.4	540	488	-1.9	6.2	0	6	0	11	5	1
150813133	2.79	100	4.39	110	0.64	15.9	83	1	0	0	0	0	0	0	0	0	0	1	66	1	170.5	68.45	23.5	0	66.5	0	1	2	0	0	170	2.58	1	440	496	1	7.5	450	424	-2.3	14.5	1	6	0	5	3.75	0
150813135	3.25	76	3.91	75	0.83	26.5	95	0	1	0	0	0	0	0	0	0	0	1	20	0	170	55.05	19	1	66	0	0	1	0	0	180	2.67	1	490	430	0	6.5	490	392	0	8.8	0	5	0	7	5	1
150814112	1.67	102	2.69	114	0.62			1	0	0	0	0	0		0	0	0	0	70	1	152.1	76.6	33.1	0	45.2	0	1	2	0	0	175	2.67	1	400	440	1	9.7	400	416	0	5.5	0	5	0	3	2.12	0
150814114	1.9	95	2.5	90	0.76	17	108	0	0	0	0	0	0	0	0	0	0	0	68	1	159.4	48.3	19	1	51.9	0	1	1	0	0	150	2.42	1	400	400	0	7.7	400	344	0	14	1	5	0	5	4.43	0
150817117	4.41	116	5.2	126	0.85			0	0	0	0	0	0		0	0	0	1	18	0	174.6	84.45	27.7	0	70.2	0	0	0	0	0	150	2.25	1	480	500	1	7.1	470	456	2.1	8.8	0	4	1	4	3.26	0
150818109	1.42	91	2.26	99	0.63	9.5	60	1	0	1	0	0	0	1	0	0	0	0	76	1	153.6	58.8	24.9	0	46.6	0	1	2	0	0	230	3.75	1	450	470	1	10.1	460	432	-2.2	8.1	0	5	0	6	4.21	0
150821115	3.34	79	4.39	84	0.76			0	0	0	0	0	0		0	0	1	1	26	0	172	55.7	18.8	1	67.8	0	0	0	0	0	40	0.33	0	420	464	1	6.8	400	448	4.8	3.4	0	5	0	5	3.68	0
150824092	3.23	105	4.02	104	0.8			0	0	0	0	0	0		0	0	0	0	33	0	166	64.35	23.4	0	57.9	0	0	0	0	0	50	0.5	0	480	500	1	8.6	460	456	4.2	8.8	0	4	1	2	1.07	0
150825115	3.08	88	4.8	100	0.64	27.9	113	1	0	0	0	0	0	0	0	0	0	1	53	0	177.1	76.2	24.3	0	72.5	0	1	1	0	0	160	2.42	1	480	520	1	7.2	480	448	0	13.8	1	5	0	5	4.05	0
150825116	3.56	88	4.55	88	0.78	29.1	108	0	0	0	0	0	0	0	0	0	0	1	34	0	175.6	68.4	22.2	0	71.1	0	1	0	0	0	145	2.17	1	490	560	1	7.9	490	528	0	5.7	0	4	1	4	2.04	0
150826095	2.3	81	3.08	84	0.75			0	0	0	0	0	0		0	0	0	0	40	0	165	63.5	23.3	0	57	0	0	2	0	0	360	1.08	0	460	450	1	7.9	470	432	-2.2	4	0	4	1	8	3.41	0
150826097	3.44	93	4.84	98	0.71	26.1	108	0	0	0	0	0	0	0	0	0	0	1	45	0	177.1	64.3	20.5	1	72.5	1	1	0	0	0	160	2.08	0	520	496	1	6.8	510	384	1.9	22.6	1	5	0	7	5	1
150826099	4.35	108	5.59	108	0.78	24.5	87	0	0	0	0	0	0	0	0	0	0	1	34	0	175.8	74.6	24.1	0	71.3	0	1	0	0	0	195	2.75	1	440	528	1	7.4	430	504	2.3	4.5	0	5	0	6	4.89	0
150827102	1.5	95	1.99	86	0.75	14.5	82	0	0	0	0	0	0	0	0	0	0	0	77	1	153.3	68.3	29.1	0	46.3	0	1	1	0	0	85	1.33	0	440	360	0	7.8	440	352	0	2.2	0	5	0	16	2.1	0
150828098	3.12	71	3.34	59	0.93			0	1	0	1	0	0		0	0	0	1	30	0	181.6	60.25	18.3	1	76.6	0	0	0	0	0	505	2.17	1	490	520	1	6.8	500	464	-2	10.8	1	0	1	10	5	1
150828111	3.07	118	3.65	107	0.84	19.4	88	0	0	0	0	0	0	0	0	0	0	0	47	0	162.4	69.6	26.4	0	54.6	0	1	0	0	0	86	1.25	0	480	300	0	5.5	460	280	4.2	6.7	0	5	0	4	3.08	0
150831114	1.93	80	2.51	78	0.77			0	0	0	0	0	0		0	0	0	0	56	0	163.8	61	22.7	0	55.9	0	0	1	0	0	60	0.83	0	440	450	1	8.1	420	424	4.5	5.8	0	5	0	2	1.48	0
